# Supplementary material for: Three-centre hydrogen bonds in triphenyl­phosphine oxide–hydro­quinone (1/1)
Source: Acta Crystallogr Sect E Struct Rep Online. 2008 Jan 4;64(Pt 2):o367. doi: 10.1107/S1600536807067414 (PMC2960326; doi:10.1107/S1600536807067414)
Supplement: Supplementary file 1 [file e-64-0o367-sup1.cif]

##############################################################################
###                                                                        ###
###        Electronic paper (Acta Crystallographica Section E)             ###
###                                                                        ###
##############################################################################
#                                                                            #
# This CIF contains the data in a paper accepted for publication in Acta     #
# Crystallographica Section E. It conforms to the requirements of Notes      #
# for Authors for Section E, and has been peer reviewed under the auspices   #
# of the IUCr Commission on Journals.                                        #
#                                                                            #
# Full details of the Crystallographic Information File format               #
# are given in the paper "The Crystallographic Information File (CIF):       #
# a New Standard Archive File for Crystallography" by S. R. Hall, F. H.      #
# Allen and I. D. Brown [Acta Cryst. (1991), A47, 655-685].                  #
#                                                                            #
# The current version of the core CIF dictionary is obtainable from          #
# ftp://ftp.iucr.org/pub/cif_core.dic. The current version number is 2.1.    #
#                                                                            #
# Software is freely available for graphical display of the structure(s) in  #
# this CIF.  For information consult the CIF home page http://www.iucr.org/  #
# cif/home.html                                                              #
#                                                                            #
##############################################################################
                                             
data_I
_audit_creation_method     SHELXL-97
_chemical_name_systematic
;
triphenylphosphine oxide--hydroquinone (1/1)
;
_chemical_name_common     ?
_chemical_formula_moiety     'C18 H15 O P, C6 H6 O2'
_chemical_formula_sum     'C24 H21 O3 P'
_chemical_formula_iupac     'C18 H15 O P, C6 H6 O2'
_chemical_formula_weight     388.38
_chemical_melting_point     425.0(10)
_symmetry_cell_setting     triclinic
_symmetry_space_group_name_H-M     'P -1'
_symmetry_space_group_name_Hall     '-P 1'
loop_
    _symmetry_equiv_pos_as_xyz
    'x, y, z'
    '-x, -y, -z'
_cell_length_a     8.927(4)
_cell_length_b     9.3576(10)
_cell_length_c     14.459(4)
_cell_angle_alpha     71.157(7)
_cell_angle_beta     73.826(6)
_cell_angle_gamma     62.83(2)
_cell_volume     1004.6(6)
_cell_formula_units_Z     2
_cell_measurement_reflns_used     6084
_cell_measurement_theta_min     2.51
_cell_measurement_theta_max     28.56
_cell_measurement_temperature     150(2)
_exptl_crystal_description     'plate'
_exptl_crystal_colour     colourless
_exptl_crystal_size_max     0.20
_exptl_crystal_size_mid     0.20
_exptl_crystal_size_min     0.10
_exptl_crystal_density_diffrn     1.284
_exptl_crystal_density_meas     ?
_exptl_crystal_density_method     'not measured'
_exptl_crystal_F_000     408
_exptl_absorpt_coefficient_mu     0.159
_exptl_absorpt_correction_type     'multi-scan'
_exptl_absorpt_process_details
;
[empirical absorption correction using spherical harmonics, implemented in
SCALE3 ABSPACK scaling algorithm (Oxford Diffraction, 2006)]
;
_exptl_absorpt_correction_T_min     0.97
_exptl_absorpt_correction_T_max     0.98
_diffrn_ambient_temperature     150(2)
_diffrn_radiation_type     MoK\a
_diffrn_radiation_wavelength     0.71073
_diffrn_radiation_source     'fine-focus sealed tube'
_diffrn_radiation_monochromator     graphite
_diffrn_measurement_device_type     'Oxford Diffraction Gemini'
_diffrn_measurement_method     '\w and \p'
_diffrn_detector_area_resol_mean     15.975
_diffrn_reflns_number     10150
_diffrn_reflns_av_R_equivalents     0.025
_diffrn_reflns_av_sigmaI/netI     0.030
_diffrn_reflns_theta_min     2.51
_diffrn_reflns_theta_max     25.02
_diffrn_reflns_theta_full     25.00
_diffrn_measured_fraction_theta_max     0.999
_diffrn_measured_fraction_theta_full     0.999
_diffrn_reflns_limit_h_min     -10
_diffrn_reflns_limit_h_max     10
_diffrn_reflns_limit_k_min     -11
_diffrn_reflns_limit_k_max     11
_diffrn_reflns_limit_l_min     -14
_diffrn_reflns_limit_l_max     17
_diffrn_standards_number     0
_diffrn_standards_interval_count     ?
_diffrn_standards_interval_time     ?
_diffrn_standards_decay_%     0
_refine_special_details
;
 Refinement of F^2^ against ALL reflections.  The weighted R-factor wR and
 goodness of fit S are based on F^2^, conventional R-factors R are based
 on F, with F set to zero for negative F^2^. The threshold expression of
 F^2^ > 2sigma(F^2^) is used only for calculating R-factors(gt) etc. and is
 not relevant to the choice of reflections for refinement.  R-factors based
 on F^2^ are statistically about twice as large as those based on F, and R-
 factors based on ALL data will be even larger.
;
_reflns_number_total     3560
_reflns_number_gt     2837
_reflns_threshold_expression     I>2\s(I)
_refine_ls_structure_factor_coef     Fsqd
_refine_ls_matrix_type     full
_refine_ls_R_factor_all     0.041
_refine_ls_R_factor_gt     0.030
_refine_ls_wR_factor_gt     0.077
_refine_ls_wR_factor_ref     0.077
_refine_ls_goodness_of_fit_ref     1.107
_refine_ls_restrained_S_all     1.107
_refine_ls_number_reflns     3560
_refine_ls_number_parameters     261
_refine_ls_number_restraints     0
_refine_ls_hydrogen_treatment     mixed
_refine_ls_weighting_scheme     calc
_refine_ls_weighting_details
          'calc w=1/[\s^2^(Fo^2^)+(0.0364P)^2^+0.182P] where P=(Fo^2^+2Fc^2^)/3'
_atom_sites_solution_hydrogens     geom
_atom_sites_solution_primary     direct
_atom_sites_solution_secondary     difmap
_refine_ls_shift/su_max     0.000
_refine_ls_shift/su_mean     0.000
_refine_diff_density_max     0.357
_refine_diff_density_min     -0.321
_refine_ls_extinction_method     none
_refine_ls_extinction_coef     ?
loop_
    _atom_type_symbol
    _atom_type_description
    _atom_type_scat_dispersion_real
    _atom_type_scat_dispersion_imag
    _atom_type_scat_source
    'C' 'C' 0.0033 0.0016
                         'International Tables Vol C Tables 4.2.6.8 and 6.1.1.4'
    'H' 'H' 0.0000 0.0000
                         'International Tables Vol C Tables 4.2.6.8 and 6.1.1.4'
    'N' 'N' 0.0061 0.0033
                         'International Tables Vol C Tables 4.2.6.8 and 6.1.1.4'
    'O' 'O' 0.0106 0.0060
                         'International Tables Vol C Tables 4.2.6.8 and 6.1.1.4'
_computing_data_collection
;
CrysAlis CCD (Oxford Diffraction, 2006)
;
_computing_cell_refinement
;
CrysAlis RED (Oxford Diffraction, 2006)
;
_computing_data_reduction
;
CrysAlis RED (Oxford Diffraction, 2006)
;
_computing_structure_solution     'SHELXS97 (Sheldrick, 1990)'
_computing_structure_refinement     'SHELXL97 (Sheldrick, 1997)'
_computing_molecular_graphics     'ORTEP-3 for Windows (Farrugia, 1997)'
_computing_publication_material     'PARST95 (Nardelli, 1995)'
loop_
    _atom_site_type_symbol
    _atom_site_label
    _atom_site_fract_x
    _atom_site_fract_y
    _atom_site_fract_z
    _atom_site_U_iso_or_equiv
    _atom_site_adp_type
    _atom_site_calc_flag
    _atom_site_refinement_flags
    _atom_site_occupancy
    _atom_site_disorder_assembly
    _atom_site_disorder_group
    P P1 0.95138(5) 0.39823(5) 0.27946(3) 0.01905(11) Uani d . 1 . .
    O O1 1.12889(12) 0.37744(12) 0.27829(7) 0.0236(2) Uani d . 1 . .
    O O2 0.31558(16) 0.56334(14) 0.18170(8) 0.0330(3) Uani d . 1 . .
    O O3 0.43737(16) 0.13741(16) 0.30698(8) 0.0390(3) Uani d . 1 . .
    C C19 0.40534(19) 0.52905(18) 0.09190(10) 0.0225(3) Uani d . 1 . .
    C C13 0.95218(18) 0.23915(17) 0.23485(10) 0.0198(3) Uani d . 1 . .
    C C18 1.0897(2) 0.08595(18) 0.24493(11) 0.0265(4) Uani d . 1 . .
    H H18 1.1811 0.0670 0.2750 0.040 Uiso calc R 1 . .
    C C24 0.3343(2) 0.09996(18) 0.48323(11) 0.0269(4) Uani d . 1 . .
    H H24 0.2203 0.1685 0.4719 0.040 Uiso calc R 1 . .
    C C21 0.59840(19) 0.58783(18) -0.05380(11) 0.0240(3) Uani d . 1 . .
    H H21 0.6654 0.6487 -0.0905 0.036 Uiso calc R 1 . .
    C C10 0.6658(2) 0.37566(19) 0.59682(11) 0.0277(4) Uani d . 1 . .
    H H10 0.6091 0.3701 0.6632 0.042 Uiso calc R 1 . .
    C C14 0.81782(19) 0.26512(19) 0.19154(11) 0.0254(3) Uani d . 1 . .
    H H14 0.7230 0.3688 0.1848 0.038 Uiso calc R 1 . .
    C C1 0.84087(18) 0.59192(17) 0.19937(10) 0.0195(3) Uani d . 1 . .
    C C8 0.7437(2) 0.29020(19) 0.44432(11) 0.0274(4) Uani d . 1 . .
    H H8 0.7401 0.2258 0.4065 0.041 Uiso calc R 1 . .
    C C7 0.83224(18) 0.39133(17) 0.40226(10) 0.0200(3) Uani d . 1 . .
    C C6 0.9123(2) 0.61763(18) 0.09972(11) 0.0250(3) Uani d . 1 . .
    H H6 1.0129 0.5328 0.0765 0.037 Uiso calc R 1 . .
    C C3 0.6205(2) 0.86657(19) 0.16682(12) 0.0303(4) Uani d . 1 . .
    H H3 0.5207 0.9524 0.1897 0.046 Uiso calc R 1 . .
    C C20 0.50465(19) 0.61583(18) 0.03765(11) 0.0237(3) Uani d . 1 . .
    H H20 0.5086 0.6953 0.0633 0.035 Uiso calc R 1 . .
    C C9 0.6605(2) 0.2829(2) 0.54123(11) 0.0310(4) Uani d . 1 . .
    H H9 0.5998 0.2140 0.5695 0.047 Uiso calc R 1 . .
    C C16 0.9609(2) -0.01175(19) 0.16781(12) 0.0306(4) Uani d . 1 . .
    H H16 0.9642 -0.0972 0.1443 0.046 Uiso calc R 1 . .
    C C5 0.8378(2) 0.76576(19) 0.03425(11) 0.0281(4) Uani d . 1 . .
    H H5 0.8866 0.7821 -0.0336 0.042 Uiso calc R 1 . .
    C C12 0.8361(2) 0.48507(19) 0.45913(11) 0.0273(4) Uani d . 1 . .
    H H12 0.8958 0.5550 0.4312 0.041 Uiso calc R 1 . .
    C C15 0.8228(2) 0.1395(2) 0.15826(12) 0.0308(4) Uani d . 1 . .
    H H15 0.7311 0.1572 0.1288 0.046 Uiso calc R 1 . .
    C C17 1.0939(2) -0.03884(19) 0.21136(12) 0.0310(4) Uani d . 1 . .
    H H17 1.1881 -0.1430 0.2183 0.046 Uiso calc R 1 . .
    C C22 0.6308(2) -0.02875(18) 0.42058(11) 0.0262(4) Uani d . 1 . .
    H H22 0.7207 -0.0489 0.3663 0.039 Uiso calc R 1 . .
    C C2 0.69447(19) 0.71779(18) 0.23265(11) 0.0247(3) Uani d . 1 . .
    H H2 0.6450 0.7021 0.3004 0.037 Uiso calc R 1 . .
    C C23 0.4649(2) 0.07154(18) 0.40370(11) 0.0258(4) Uani d . 1 . .
    C C11 0.7535(2) 0.4765(2) 0.55590(11) 0.0306(4) Uani d . 1 . .
    H H11 0.7570 0.5401 0.5943 0.046 Uiso calc R 1 . .
    C C4 0.6920(2) 0.88961(19) 0.06822(12) 0.0284(4) Uani d . 1 . .
    H H4 0.6407 0.9912 0.0234 0.043 Uiso calc R 1 . .
    H H25 0.251(3) 0.509(3) 0.2108(15) 0.059(6) Uiso d . 1 . .
    H H26 0.332(3) 0.209(3) 0.3043(14) 0.055(6) Uiso d . 1 . .
loop_
    _atom_site_aniso_label
    _atom_site_aniso_U_11
    _atom_site_aniso_U_22
    _atom_site_aniso_U_33
    _atom_site_aniso_U_12
    _atom_site_aniso_U_13
    _atom_site_aniso_U_23
    P1 0.0199(2) 0.0200(2) 0.0180(2) -0.00858(16) -0.00232(15) -0.00511(15)
    O1 0.0217(6) 0.0269(6) 0.0236(6) -0.0118(5) -0.0035(4) -0.0044(4)
    O2 0.0419(7) 0.0360(7) 0.0268(6) -0.0243(6) 0.0089(5) -0.0137(5)
    O3 0.0303(7) 0.0430(7) 0.0287(7) -0.0009(6) -0.0079(5) -0.0079(5)
    C19 0.0222(8) 0.0216(7) 0.0213(8) -0.0071(7) -0.0030(6) -0.0050(6)
    C13 0.0221(8) 0.0213(7) 0.0157(7) -0.0094(6) -0.0019(6) -0.0036(6)
    C18 0.0281(9) 0.0236(8) 0.0263(8) -0.0063(7) -0.0097(7) -0.0056(6)
    C24 0.0214(8) 0.0224(8) 0.0357(9) -0.0062(7) -0.0060(7) -0.0077(7)
    C21 0.0226(8) 0.0233(8) 0.0275(9) -0.0122(7) -0.0038(7) -0.0035(6)
    C10 0.0300(9) 0.0298(9) 0.0183(8) -0.0113(7) 0.0001(7) -0.0036(7)
    C14 0.0242(9) 0.0232(8) 0.0288(9) -0.0076(7) -0.0063(7) -0.0071(6)
    C1 0.0211(8) 0.0205(7) 0.0210(8) -0.0111(6) -0.0025(6) -0.0064(6)
    C8 0.0330(9) 0.0284(8) 0.0258(9) -0.0170(7) 0.0010(7) -0.0103(7)
    C7 0.0203(8) 0.0191(7) 0.0199(8) -0.0075(6) -0.0044(6) -0.0032(6)
    C6 0.0261(9) 0.0241(8) 0.0237(8) -0.0086(7) -0.0023(7) -0.0077(6)
    C3 0.0247(9) 0.0232(8) 0.0414(10) -0.0052(7) -0.0054(7) -0.0119(7)
    C20 0.0259(8) 0.0205(7) 0.0268(8) -0.0099(7) -0.0053(7) -0.0062(6)
    C9 0.0366(10) 0.0299(9) 0.0288(9) -0.0211(8) 0.0051(7) -0.0066(7)
    C16 0.0424(10) 0.0259(9) 0.0303(9) -0.0175(8) -0.0048(8) -0.0099(7)
    C5 0.0356(10) 0.0302(9) 0.0209(8) -0.0169(8) -0.0047(7) -0.0032(7)
    C12 0.0335(9) 0.0325(9) 0.0238(8) -0.0206(8) -0.0017(7) -0.0075(7)
    C15 0.0324(9) 0.0339(9) 0.0339(9) -0.0162(8) -0.0090(7) -0.0099(7)
    C17 0.0349(10) 0.0202(8) 0.0325(9) -0.0047(7) -0.0080(8) -0.0066(7)
    C22 0.0235(8) 0.0236(8) 0.0297(9) -0.0089(7) 0.0003(7) -0.0084(7)
    C2 0.0220(8) 0.0256(8) 0.0260(8) -0.0095(7) -0.0001(7) -0.0086(7)
    C23 0.0281(9) 0.0205(8) 0.0288(9) -0.0088(7) -0.0064(7) -0.0055(6)
    C11 0.0384(10) 0.0366(9) 0.0242(9) -0.0194(8) -0.0024(7) -0.0118(7)
    C4 0.0323(9) 0.0207(8) 0.0350(10) -0.0111(7) -0.0154(8) -0.0007(7)
_geom_special_details
;
 All esds (except the esd in the dihedral angle between two l.s. planes)
 are estimated using the full covariance matrix.  The cell esds are taken
 into account individually in the estimation of esds in distances, angles
 and torsion angles; correlations between esds in cell parameters are only
 used when they are defined by crystal symmetry.  An approximate (isotropic)
 treatment of cell esds is used for estimating esds involving l.s. planes.
;
loop_
    _geom_bond_atom_site_label_1
    _geom_bond_atom_site_label_2
    _geom_bond_site_symmetry_2
    _geom_bond_distance
    _geom_bond_publ_flag
    P1 O1 . 1.5016(13) yes
    P1 C7 . 1.7957(15) yes
    P1 C13 . 1.8000(14) yes
    P1 C1 . 1.8020(15) yes
    O2 C19 . 1.3732(18) yes
    O2 H25 . 0.87(2) ?
    O3 C23 . 1.3756(19) yes
    O3 H26 . 0.87(2) ?
    C19 C20 . 1.385(2) ?
    C19 C21 2_665 1.391(2) ?
    C13 C18 . 1.393(2) ?
    C13 C14 . 1.394(2) ?
    C18 C17 . 1.384(2) ?
    C18 H18 . 0.9500 ?
    C24 C23 . 1.386(2) ?
    C24 C22 2_656 1.389(2) ?
    C24 H24 . 0.9500 ?
    C21 C20 . 1.387(2) ?
    C21 C19 2_665 1.391(2) ?
    C21 H21 . 0.9500 ?
    C10 C11 . 1.382(2) ?
    C10 C9 . 1.382(2) ?
    C10 H10 . 0.9500 ?
    C14 C15 . 1.386(2) ?
    C14 H14 . 0.9500 ?
    C1 C2 . 1.392(2) ?
    C1 C6 . 1.395(2) ?
    C8 C9 . 1.387(2) ?
    C8 C7 . 1.391(2) ?
    C8 H8 . 0.9500 ?
    C7 C12 . 1.399(2) ?
    C6 C5 . 1.386(2) ?
    C6 H6 . 0.9500 ?
    C3 C4 . 1.381(2) ?
    C3 C2 . 1.391(2) ?
    C3 H3 . 0.9500 ?
    C20 H20 . 0.9500 ?
    C9 H9 . 0.9500 ?
    C16 C17 . 1.382(2) ?
    C16 C15 . 1.384(2) ?
    C16 H16 . 0.9500 ?
    C5 C4 . 1.383(2) ?
    C5 H5 . 0.9500 ?
    C12 C11 . 1.384(2) ?
    C12 H12 . 0.9500 ?
    C15 H15 . 0.9500 ?
    C17 H17 . 0.9500 ?
    C22 C23 . 1.384(2) ?
    C22 C24 2_656 1.389(2) ?
    C22 H22 . 0.9500 ?
    C2 H2 . 0.9500 ?
    C11 H11 . 0.9500 ?
    C4 H4 . 0.9500 ?
loop_
    _geom_angle_atom_site_label_1
    _geom_angle_atom_site_label_2
    _geom_angle_atom_site_label_3
    _geom_angle_site_symmetry_1
    _geom_angle_site_symmetry_3
    _geom_angle
    _geom_angle_publ_flag
    O1 P1 C7 . . 111.26(6) yes
    O1 P1 C13 . . 111.76(7) yes
    C7 P1 C13 . . 107.64(7) ?
    O1 P1 C1 . . 110.35(7) yes
    C7 P1 C1 . . 109.06(7) ?
    C13 P1 C1 . . 106.61(7) ?
    C19 O2 H25 . . 113.3(14) ?
    C23 O3 H26 . . 110.4(13) ?
    O2 C19 C20 . . 117.57(13) ?
    O2 C19 C21 . 2_665 123.33(14) ?
    C20 C19 C21 . 2_665 119.10(14) ?
    C18 C13 C14 . . 119.35(14) ?
    C18 C13 P1 . . 119.06(11) ?
    C14 C13 P1 . . 121.58(11) ?
    C17 C18 C13 . . 120.39(15) ?
    C17 C18 H18 . . 119.8 ?
    C13 C18 H18 . . 119.8 ?
    C23 C24 C22 . 2_656 120.31(15) ?
    C23 C24 H24 . . 119.8 ?
    C22 C24 H24 2_656 . 119.8 ?
    C20 C21 C19 . 2_665 120.21(14) ?
    C20 C21 H21 . . 119.9 ?
    C19 C21 H21 2_665 . 119.9 ?
    C11 C10 C9 . . 120.09(14) ?
    C11 C10 H10 . . 120.0 ?
    C9 C10 H10 . . 120.0 ?
    C15 C14 C13 . . 119.93(14) ?
    C15 C14 H14 . . 120.0 ?
    C13 C14 H14 . . 120.0 ?
    C2 C1 C6 . . 119.13(14) ?
    C2 C1 P1 . . 123.52(11) ?
    C6 C1 P1 . . 117.28(11) ?
    C9 C8 C7 . . 120.29(14) ?
    C9 C8 H8 . . 119.9 ?
    C7 C8 H8 . . 119.9 ?
    C8 C7 C12 . . 119.00(14) ?
    C8 C7 P1 . . 122.40(11) ?
    C12 C7 P1 . . 118.52(11) ?
    C5 C6 C1 . . 120.60(14) ?
    C5 C6 H6 . . 119.7 ?
    C1 C6 H6 . . 119.7 ?
    C4 C3 C2 . . 120.06(15) ?
    C4 C3 H3 . . 120.0 ?
    C2 C3 H3 . . 120.0 ?
    C19 C20 C21 . . 120.68(14) ?
    C19 C20 H20 . . 119.7 ?
    C21 C20 H20 . . 119.7 ?
    C10 C9 C8 . . 120.17(15) ?
    C10 C9 H9 . . 119.9 ?
    C8 C9 H9 . . 119.9 ?
    C17 C16 C15 . . 120.20(14) ?
    C17 C16 H16 . . 119.9 ?
    C15 C16 H16 . . 119.9 ?
    C4 C5 C6 . . 119.69(15) ?
    C4 C5 H5 . . 120.2 ?
    C6 C5 H5 . . 120.2 ?
    C11 C12 C7 . . 120.35(14) ?
    C11 C12 H12 . . 119.8 ?
    C7 C12 H12 . . 119.8 ?
    C16 C15 C14 . . 120.20(15) ?
    C16 C15 H15 . . 119.9 ?
    C14 C15 H15 . . 119.9 ?
    C16 C17 C18 . . 119.93(15) ?
    C16 C17 H17 . . 120.0 ?
    C18 C17 H17 . . 120.0 ?
    C23 C22 C24 . 2_656 120.06(14) ?
    C23 C22 H22 . . 120.0 ?
    C24 C22 H22 2_656 . 120.0 ?
    C3 C2 C1 . . 120.11(14) ?
    C3 C2 H2 . . 119.9 ?
    C1 C2 H2 . . 119.9 ?
    O3 C23 C22 . . 117.62(14) ?
    O3 C23 C24 . . 122.74(14) ?
    C22 C23 C24 . . 119.63(14) ?
    C10 C11 C12 . . 120.10(14) ?
    C10 C11 H11 . . 120.0 ?
    C12 C11 H11 . . 120.0 ?
    C3 C4 C5 . . 120.41(14) ?
    C3 C4 H4 . . 119.8 ?
    C5 C4 H4 . . 119.8 ?
loop_
    _geom_torsion_atom_site_label_1
    _geom_torsion_atom_site_label_2
    _geom_torsion_atom_site_label_3
    _geom_torsion_atom_site_label_4
    _geom_torsion_site_symmetry_1
    _geom_torsion_site_symmetry_2
    _geom_torsion_site_symmetry_3
    _geom_torsion_site_symmetry_4
    _geom_torsion
    _geom_torsion_publ_flag
    O1 P1 C13 C18 . . . . 27.30(14) ?
    C7 P1 C13 C18 . . . . -95.15(13) ?
    C1 P1 C13 C18 . . . . 147.95(12) ?
    O1 P1 C13 C14 . . . . -153.41(12) yes
    C7 P1 C13 C14 . . . . 84.14(13) ?
    C1 P1 C13 C14 . . . . -32.76(14) ?
    C14 C13 C18 C17 . . . . 0.7(2) ?
    P1 C13 C18 C17 . . . . 179.98(12) ?
    C18 C13 C14 C15 . . . . -0.6(2) ?
    P1 C13 C14 C15 . . . . -179.84(12) ?
    O1 P1 C1 C2 . . . . -117.60(13) yes
    C7 P1 C1 C2 . . . . 4.90(15) ?
    C13 P1 C1 C2 . . . . 120.85(13) ?
    O1 P1 C1 C6 . . . . 59.36(13) ?
    C7 P1 C1 C6 . . . . -178.14(11) ?
    C13 P1 C1 C6 . . . . -62.18(13) ?
    C9 C8 C7 C12 . . . . 0.0(2) ?
    C9 C8 C7 P1 . . . . 176.74(12) ?
    O1 P1 C7 C8 . . . . -129.66(13) yes
    C13 P1 C7 C8 . . . . -6.90(15) ?
    C1 P1 C7 C8 . . . . 108.39(13) ?
    O1 P1 C7 C12 . . . . 47.07(13) ?
    C13 P1 C7 C12 . . . . 169.82(12) ?
    C1 P1 C7 C12 . . . . -74.88(13) ?
    C2 C1 C6 C5 . . . . -0.7(2) ?
    P1 C1 C6 C5 . . . . -177.79(12) ?
    O2 C19 C20 C21 . . . . -179.84(13) ?
    C21 C19 C20 C21 2_665 . . . 0.5(2) ?
    C19 C21 C20 C19 2_665 . . . -0.5(2) ?
    C11 C10 C9 C8 . . . . 0.2(2) ?
    C7 C8 C9 C10 . . . . -0.3(2) ?
    C1 C6 C5 C4 . . . . 0.5(2) ?
    C8 C7 C12 C11 . . . . 0.3(2) ?
    P1 C7 C12 C11 . . . . -176.59(12) ?
    C17 C16 C15 C14 . . . . 0.6(2) ?
    C13 C14 C15 C16 . . . . -0.1(2) ?
    C15 C16 C17 C18 . . . . -0.5(2) ?
    C13 C18 C17 C16 . . . . -0.2(2) ?
    C4 C3 C2 C1 . . . . 0.1(2) ?
    C6 C1 C2 C3 . . . . 0.4(2) ?
    P1 C1 C2 C3 . . . . 177.30(11) ?
    C24 C22 C23 O3 2_656 . . . -179.31(14) ?
    C24 C22 C23 C24 2_656 . . . -0.2(2) ?
    C22 C24 C23 O3 2_656 . . . 179.27(14) ?
    C22 C24 C23 C22 2_656 . . . 0.2(2) ?
    C9 C10 C11 C12 . . . . 0.0(2) ?
    C7 C12 C11 C10 . . . . -0.3(2) ?
    C2 C3 C4 C5 . . . . -0.4(2) ?
    C6 C5 C4 C3 . . . . 0.1(2) ?
loop_
    _geom_hbond_atom_site_label_D
    _geom_hbond_atom_site_label_H
    _geom_hbond_atom_site_label_A
    _geom_hbond_site_symmetry_A
    _geom_hbond_distance_DH
    _geom_hbond_distance_HA
    _geom_hbond_distance_DA
    _geom_hbond_angle_DHA
    O2 H25 O1 1_455 0.87(2) 1.87(2) 2.7451(17) 175(2)
    O3 H26 O1 1_455 0.87(2) 1.82(2) 2.681(2) 170(2)
    C3 H3 O3 1_565 0.95 2.54 3.300(2) 137.3
data_global
_journal_date_recd_electronic     2007-11-30
_journal_date_accepted     2007-12-17
_journal_name_full     'Acta Crystallographica, Section E'
_journal_year     2008
_journal_volume     64
_journal_issue      2
_journal_page_first     o367
_journal_page_last     o367
_journal_paper_category     QO
_journal_coeditor_code     HG2360
_publ_contact_author_name     'Dr. Rodolfo Moreno-Fuquen'
_publ_contact_author_address
;
     Departamento de Qu\'imica. Facultad de Ciencias, Universidad
     del Valle, Apartado 25360, Santiago de Cali,
     Colombia.
;
_publ_contact_author_email     rodimo26@yahoo.es
_publ_contact_author_fax     '57 23 392440'
_publ_contact_author_phone     '57 23 393248'
_publ_section_title
;
Three-centre hydrogen bonds in triphenylphosphine oxide--hydroquinone (1/1)
;
loop_
    _publ_author_name
    _publ_author_address
    'Moreno-Fuquen, Rodolfo'
;    Departamento de Qu\'imica
Facultad de Ciencias,
     Universidad del Valle
     Apartado 25360, Santiago de Cali,
     Colombia
;
    'Valderrama-N, Jaime'
;    Departamento de F\'isica
Facultad de Ciencias,
     Universidad del Valle
     Apartado 25360, Santiago de Cali,
     Colombia
;
    'Shankland, Kenneth'
;    ISIS Facility
     Rutherford Appleton Laboratory
     Chilton, Didcot
     Oxon OX11 0QX
     England
;
    'Fabbiani, Francesa P. A.'
;    ISIS Facility
     Rutherford Appleton Laboratory
     Chilton, Didcot
     Oxon OX11 0QX
     England
;
    'Markvardsen, Anders J.'
;    ISIS Facility
     Rutherford Appleton Laboratory
     Chilton, Didcot
     Oxon OX11 0QX
     England
;
