# Supplementary material for: Three-centre hydrogen bonds in triphenyl­phosphine oxide–hydro­quinone (1/1)
Source: Acta Crystallogr Sect E Struct Rep Online. 2008 Jan 4;64(Pt 2):o367. doi: 10.1107/S1600536807067414 (PMC2960326; doi:10.1107/S1600536807067414)
Supplement: Supplementary file 2 [file e-64-0o367-Isup2.hkl]

# 
# h,k,l, Fc-squared, Fo-squared, sigma(Fo-squared) and status flag 
# 
data_I
_shelx_title ' 07ISIS017 in P-1' 
_shelx_refln_list_code          4 
_shelx_F_calc_maximum      125.72 
_exptl_crystal_F_000       408.00 
_reflns_d_resolution_high  0.8402 
 
loop_ 
 _symmetry_equiv_pos_as_xyz 
 'x, y, z' 
 '-x, -y, -z' 
 
_cell_length_a     8.9269 
_cell_length_b     9.3576 
_cell_length_c    14.4591 
_cell_angle_alpha  71.157 
_cell_angle_beta   73.826 
_cell_angle_gamma  62.831 
 
_shelx_F_squared_multiplier     1.000 
 
loop_ 
 _refln_index_h 
 _refln_index_k 
 _refln_index_l 
 _refln_F_squared_calc 
 _refln_F_squared_meas 
 _refln_F_squared_sigma 
 _refln_observed_status 
   1   0   0      225.55      234.02      1.89 o 
   2   0   0       93.70      105.41      1.73 o 
   3   0   0      144.57      130.10      1.96 o 
   4   0   0      720.48      824.08      9.13 o 
   5   0   0       66.38       74.44      3.06 o 
   6   0   0      105.40      109.89      3.84 o 
   7   0   0       18.29       17.59      3.21 o 
   8   0   0      184.72      173.15     11.30 o 
   9   0   0      173.08      178.37     12.36 o 
  -8   1   0        6.71        9.69      8.94 o 
  -7   1   0      180.26      175.10     10.17 o 
  -6   1   0      467.10      465.69     20.10 o 
  -5   1   0      129.24      132.90      4.48 o 
  -4   1   0      141.79      130.24      2.98 o 
  -3   1   0      649.22      718.51      7.30 o 
  -2   1   0        1.86        3.67      1.09 o 
  -1   1   0      463.26      476.02      2.85 o 
   0   1   0     1898.12     1992.84     34.86 o 
   1   1   0      555.09      595.68      5.57 o 
   2   1   0     1457.43     1467.49      9.68 o 
   3   1   0      218.53      197.19      5.55 o 
   4   1   0      168.09      198.49      5.23 o 
   5   1   0      158.21      171.37      3.27 o 
   6   1   0      371.07      366.80      9.37 o 
   7   1   0       42.17       38.06      3.29 o 
   8   1   0       45.00       34.65      5.02 o 
   9   1   0      204.72      221.61     13.10 o 
  -8   2   0        9.14       10.33      6.94 o 
  -7   2   0      160.99      158.65      7.10 o 
  -6   2   0       21.15       18.99      3.35 o 
  -5   2   0      173.54      177.04      4.62 o 
  -4   2   0      159.39      168.10      3.54 o 
  -3   2   0      228.14      238.05      4.71 o 
  -2   2   0      438.15      463.22      5.25 o 
  -1   2   0     1558.19     1501.90     20.00 o 
   0   2   0     1535.04     1501.59      8.27 o 
   1   2   0     1871.33     1842.14     12.51 o 
   2   2   0     6000.95     5902.51     62.27 o 
   3   2   0       21.11       18.69      1.78 o 
   4   2   0     1233.70     1251.86     16.69 o 
   5   2   0      306.36      300.88      5.11 o 
   6   2   0      449.57      472.21      8.23 o 
   7   2   0      560.40      558.05      6.67 o 
   8   2   0       10.86        6.40      3.22 o 
   9   2   0       25.82       24.79      6.07 o 
  -7   3   0      199.70      201.79      8.19 o 
  -6   3   0       18.47       23.04      3.06 o 
  -5   3   0      277.24      287.75      5.20 o 
  -4   3   0      126.34      125.88      3.52 o 
  -3   3   0      326.31      346.92      4.80 o 
  -2   3   0        4.20        7.13      1.80 o 
  -1   3   0      979.01     1022.31      7.58 o 
   0   3   0      154.00      170.47      2.73 o 
   1   3   0       14.11       15.79      4.65 o 
   2   3   0     1031.41      974.24      8.81 o 
   3   3   0       68.03       73.82      2.57 o 
   4   3   0      156.41      145.67      6.83 o 
   5   3   0      254.32      291.42      5.16 o 
   6   3   0      191.65      187.09      6.58 o 
   7   3   0        9.48        4.84      2.17 o 
   8   3   0      196.82      191.13      4.64 o 
   9   3   0        9.39       15.59      8.59 o 
  10   3   0        0.11       -0.01      0.24 o 
  -7   4   0      112.01      123.47     10.04 o 
  -6   4   0        0.97        1.97      3.33 o 
  -5   4   0      163.25      154.05      5.51 o 
  -4   4   0      382.22      375.55     13.12 o 
  -3   4   0       41.00       42.35      2.90 o 
  -2   4   0      462.64      425.52      7.40 o 
  -1   4   0      220.61      237.46      6.43 o 
   0   4   0      947.50      918.00      6.74 o 
   1   4   0      157.98      145.58      3.17 o 
   2   4   0      108.20       93.89      3.11 o 
   3   4   0        0.42        1.70      3.19 o 
   4   4   0       74.08       64.73      2.50 o 
   5   4   0       20.93       24.09      2.68 o 
   6   4   0       50.84       49.48      3.31 o 
   7   4   0      188.12      177.14      5.26 o 
   8   4   0       21.49       25.39      2.98 o 
   9   4   0        2.41        5.34      7.02 o 
  10   4   0        0.01        2.03      6.39 o 
  -6   5   0        0.75        2.55      4.21 o 
  -5   5   0        4.68        4.56      4.00 o 
  -4   5   0       21.83       19.02      3.25 o 
  -3   5   0       58.35       55.09      3.62 o 
  -2   5   0      501.68      491.29     11.42 o 
  -1   5   0      278.90      266.20      5.44 o 
   0   5   0      211.43      203.92      4.47 o 
   1   5   0     1759.12     1679.39     12.74 o 
   2   5   0      714.90      714.74      8.00 o 
   3   5   0       28.15       18.58      4.12 o 
   4   5   0        0.14        0.64      1.30 o 
   5   5   0       69.19       78.43      4.67 o 
   6   5   0        2.46        3.90      2.69 o 
   7   5   0      151.33      152.32      5.07 o 
   8   5   0        9.91        7.20      3.47 o 
   9   5   0      290.59      312.36      6.44 o 
  10   5   0        4.51        6.05     13.50 o 
  -5   6   0        0.01        0.49      6.02 o 
  -4   6   0      113.67      104.04      5.03 o 
  -3   6   0       56.68       59.44      4.26 o 
  -2   6   0        0.11       -1.70      1.99 o 
  -1   6   0       19.00       14.55      2.55 o 
   0   6   0      858.83      838.65     17.28 o 
   1   6   0      391.38      385.67      5.67 o 
   2   6   0      196.06      211.61      4.97 o 
   3   6   0        9.81       12.48      1.94 o 
   4   6   0      443.57      440.35      9.61 o 
   5   6   0      528.89      525.34     14.93 o 
   6   6   0        1.36       -1.16      1.42 o 
   7   6   0      192.86      179.87      6.22 o 
   8   6   0      232.27      237.40      6.47 o 
   9   6   0        3.77        1.56      4.69 o 
  10   6   0       45.35       47.61      9.39 o 
  -4   7   0       21.13       25.85      6.24 o 
  -3   7   0       72.02       82.37      5.84 o 
  -2   7   0        0.14        0.77      4.51 o 
  -1   7   0      152.83      155.47      4.53 o 
   0   7   0       90.45       84.76      4.17 o 
   1   7   0       19.15       19.02      2.95 o 
   2   7   0      143.76      141.51      4.00 o 
   3   7   0      190.34      194.29      5.17 o 
   4   7   0       65.92       63.85      4.86 o 
   5   7   0       33.14       33.76      3.67 o 
   6   7   0      416.55      416.13     10.31 o 
   7   7   0      239.99      227.10      6.46 o 
   8   7   0      146.72      171.27      6.08 o 
   9   7   0      134.06      136.70      5.89 o 
  -2   8   0       67.91       62.97      5.05 o 
  -1   8   0       16.54       17.27      4.27 o 
   0   8   0      492.02      509.45     14.92 o 
   1   8   0      198.47      196.49      4.99 o 
   2   8   0      279.12      284.36      5.59 o 
   3   8   0        8.57        8.46      2.98 o 
   4   8   0       66.25       69.17      5.28 o 
   5   8   0       75.49       75.61      4.59 o 
   6   8   0      105.72      103.11      7.33 o 
   7   8   0      133.76      129.34      7.16 o 
   8   8   0       85.88       67.77      4.96 o 
   9   8   0       82.75       80.89     10.24 o 
  -1   9   0       97.39      113.68      5.86 o 
   0   9   0      262.99      276.62      7.72 o 
   1   9   0        5.50       10.30      5.35 o 
   2   9   0        4.70        6.33      4.50 o 
   3   9   0       49.10       44.25      4.50 o 
   4   9   0       68.68       71.33      5.66 o 
   5   9   0        0.60        3.24      7.21 o 
   6   9   0       14.17       12.95      5.47 o 
   7   9   0       22.46       23.09      6.11 o 
   8   9   0        0.01        0.87      3.45 o 
   1  10   0        0.60       -0.99      4.21 o 
   2  10   0      114.64      118.79      6.16 o 
   3  10   0       49.36       47.93      5.08 o 
   4  10   0       77.26       78.63      6.83 o 
   5  10   0        5.58        4.52      9.72 o 
   6  10   0       87.43       90.86      7.41 o 
  -6 -10   1       55.06       46.75      7.19 o 
  -5 -10   1       97.38       99.94      9.97 o 
  -4 -10   1       10.44        6.61      8.86 o 
  -3 -10   1       18.06       18.27      5.95 o 
  -2 -10   1        3.09        5.18      6.78 o 
  -7  -9   1      220.06      242.77     10.72 o 
  -6  -9   1      507.76      511.37     15.80 o 
  -5  -9   1       47.41       46.35      7.56 o 
  -4  -9   1        1.64        3.94      6.58 o 
  -3  -9   1        0.93        2.28      1.98 o 
  -2  -9   1      134.77      136.83      5.71 o 
  -1  -9   1       42.06       43.36      4.84 o 
   0  -9   1        3.02        4.96      5.03 o 
   1  -9   1       14.48       20.10      5.99 o 
  -8  -8   1       46.79       51.39      5.55 o 
  -7  -8   1      199.57      182.56      6.45 o 
  -6  -8   1      281.42      281.77      9.06 o 
  -5  -8   1        4.86        6.27      5.20 o 
  -4  -8   1        0.15        1.71      5.06 o 
  -3  -8   1      243.32      256.66      6.68 o 
  -2  -8   1       89.59       84.72      4.71 o 
  -1  -8   1       58.91       59.42      3.43 o 
   0  -8   1       32.82       31.73      4.05 o 
   1  -8   1      101.07      103.50      5.32 o 
   2  -8   1       36.65       43.44      4.85 o 
  -9  -7   1        1.38        2.78      4.03 o 
  -8  -7   1       17.71       16.72      4.59 o 
  -7  -7   1       56.83       53.69      3.57 o 
  -6  -7   1      118.14      115.73      4.04 o 
  -5  -7   1        0.25       -3.35      3.35 o 
  -4  -7   1        1.35        0.11      0.84 o 
  -3  -7   1        0.38       -1.15      1.89 o 
  -2  -7   1      637.17      623.76     11.61 o 
  -1  -7   1      410.45      411.42      8.15 o 
   0  -7   1      278.80      287.43      6.96 o 
   1  -7   1      208.43      215.23      8.70 o 
   2  -7   1       13.22       14.96      4.61 o 
   3  -7   1       68.70       72.54      5.62 o 
   4  -7   1        0.24        5.02      7.37 o 
  -9  -6   1       81.60       63.78      4.91 o 
  -8  -6   1        9.29        6.80      4.75 o 
  -7  -6   1        0.21       -1.18      2.75 o 
  -6  -6   1       83.05       83.23      3.55 o 
  -5  -6   1       20.65       16.08      2.45 o 
  -4  -6   1       84.67       83.08      4.08 o 
  -3  -6   1      223.67      219.02      6.45 o 
  -2  -6   1      153.43      146.37      3.43 o 
  -1  -6   1       81.54       76.35      2.22 o 
   0  -6   1       30.35       27.42      2.94 o 
   1  -6   1        0.19        1.25      1.86 o 
   2  -6   1        2.94        3.63      3.79 o 
   3  -6   1      231.74      232.30     11.34 o 
   4  -6   1        4.26        5.21      5.43 o 
   5  -6   1       54.58       51.16      7.14 o 
  -9  -5   1       99.29       97.63      4.46 o 
  -8  -5   1       28.19       29.73      3.76 o 
  -7  -5   1      455.82      435.15      7.84 o 
  -6  -5   1      363.65      353.72      5.85 o 
  -5  -5   1      523.30      531.15      6.34 o 
  -4  -5   1      119.94      132.86      2.83 o 
  -3  -5   1      342.24      322.97      7.08 o 
  -2  -5   1      623.51      644.48      8.48 o 
  -1  -5   1        6.49        8.76      1.24 o 
   0  -5   1        1.40        3.04      2.06 o 
   1  -5   1        4.56        2.93      5.47 o 
   2  -5   1      621.84      592.14     15.60 o 
   3  -5   1       47.37       39.45      3.44 o 
   4  -5   1       72.14       60.36      4.63 o 
   5  -5   1      148.45      157.94     10.14 o 
   6  -5   1       65.05       43.59      9.48 o 
 -10  -4   1      100.80       92.97     10.04 o 
  -9  -4   1      107.28      103.00      4.83 o 
  -8  -4   1        0.34        0.81      1.56 o 
  -7  -4   1      117.16      109.60      4.58 o 
  -6  -4   1      593.41      606.94      8.22 o 
  -5  -4   1       47.12       42.87      2.53 o 
  -4  -4   1      145.35      182.00      2.83 o 
  -3  -4   1        0.01       -0.23      1.53 o 
  -2  -4   1       72.28       82.13      2.20 o 
  -1  -4   1        2.85        1.66      0.80 o 
   0  -4   1      158.75      151.14      2.84 o 
   1  -4   1        0.96        0.15      0.26 o 
   2  -4   1      175.87      161.10      4.19 o 
   3  -4   1      240.65      245.65      6.31 o 
   4  -4   1       32.95       37.98      3.21 o 
   5  -4   1        0.72        1.77      2.79 o 
   6  -4   1       31.26       40.03      5.23 o 
   7  -4   1        6.26        8.22      5.94 o 
  -9  -3   1       14.52       13.89      6.51 o 
  -8  -3   1      239.13      247.46      5.35 o 
  -7  -3   1       27.86       25.01      3.07 o 
  -6  -3   1      497.78      499.65      8.36 o 
  -5  -3   1      811.46      836.25     12.76 o 
  -4  -3   1       64.96       75.97      2.60 o 
  -3  -3   1     1019.46     1104.63     13.05 o 
  -2  -3   1      963.72      908.84      8.66 o 
  -1  -3   1      458.87      433.44      3.60 o 
   0  -3   1        7.60       14.64      1.18 o 
   1  -3   1      403.01      364.25      6.95 o 
   2  -3   1      619.48      605.70      6.99 o 
   3  -3   1       68.04       70.64      2.95 o 
   4  -3   1      188.26      189.24      4.04 o 
   5  -3   1       68.76       74.80      3.24 o 
   6  -3   1        1.66        3.63      3.56 o 
   7  -3   1       18.70       18.17      5.65 o 
  -9  -2   1       63.22       60.54      9.66 o 
  -8  -2   1       86.05       88.62      4.32 o 
  -7  -2   1       94.58       90.67      3.45 o 
  -6  -2   1       51.01       46.91      2.94 o 
  -5  -2   1       65.87       61.00      2.97 o 
  -4  -2   1        4.02        5.71      2.21 o 
  -3  -2   1      575.07      635.18      5.00 o 
  -2  -2   1       10.88        9.29      1.16 o 
  -1  -2   1      244.98      252.36      4.10 o 
   0  -2   1        6.94        7.94      0.89 o 
   1  -2   1     9895.29    10002.09    113.93 o 
   2  -2   1        0.32        0.56      1.01 o 
   3  -2   1        8.02        2.16      0.92 o 
   4  -2   1       15.03       18.05      1.91 o 
   5  -2   1       62.11       61.65      3.94 o 
   6  -2   1        0.87        2.26      1.62 o 
   7  -2   1        0.91        1.87      2.35 o 
   8  -2   1        4.39        4.75      7.43 o 
  -9  -1   1       83.59       93.68      9.75 o 
  -8  -1   1      141.10      155.90      9.87 o 
  -7  -1   1      122.16      122.01      4.60 o 
  -6  -1   1        6.82        4.86      2.38 o 
  -5  -1   1     1132.90     1109.74      8.64 o 
  -4  -1   1       10.46        9.36      1.80 o 
  -3  -1   1       48.60       66.37      2.58 o 
  -2  -1   1     1545.86     1543.74     14.99 o 
  -1  -1   1     2126.81     2179.60     21.60 o 
   0  -1   1      878.73      910.91      6.36 o 
   1  -1   1    15805.17    15562.79     67.35 o 
   2  -1   1     2319.10     2312.84     11.62 o 
   3  -1   1     1828.42     1871.54     16.47 o 
   4  -1   1      273.58      295.60      3.81 o 
   5  -1   1      150.32      159.41      3.46 o 
   6  -1   1        9.68       11.78      2.33 o 
   7  -1   1       45.58       55.44      7.81 o 
   8  -1   1       29.70       24.00      7.60 o 
  -9   0   1      118.58      109.82     10.07 o 
  -8   0   1      325.92      331.51     14.26 o 
  -7   0   1      290.61      299.14      7.48 o 
  -6   0   1      978.49      943.48     18.57 o 
  -5   0   1       73.77       70.18      3.22 o 
  -4   0   1      346.51      349.16      6.50 o 
  -3   0   1       14.87       13.71      1.44 o 
  -2   0   1       49.09       43.87      1.18 o 
  -1   0   1       66.56       63.95      1.38 o 
   1   0   1      959.67      946.34     11.58 o 
   2   0   1     4942.96     4954.02     51.94 o 
   3   0   1      242.51      253.01      4.55 o 
   4   0   1      101.14      108.02      2.19 o 
   5   0   1       71.46       60.90      2.85 o 
   6   0   1      695.59      650.20     11.36 o 
   7   0   1      577.37      567.67     21.65 o 
   8   0   1      262.30      262.61     13.52 o 
   9   0   1        8.69       16.49      9.31 o 
  -8   1   1       29.06       30.25      9.09 o 
  -7   1   1      103.74      104.18      5.15 o 
  -6   1   1      150.81      148.60      8.99 o 
  -5   1   1       43.83       39.63      3.49 o 
  -4   1   1       56.55       58.52      3.31 o 
  -3   1   1     1195.89     1224.66     16.98 o 
  -2   1   1       72.51       69.11      1.57 o 
  -1   1   1     1167.78     1169.18      5.87 o 
   0   1   1     1019.21     1164.94      7.89 o 
   1   1   1      238.17      234.73      2.30 o 
   2   1   1    11709.13    11115.72    186.62 o 
   3   1   1       52.50       44.56      3.60 o 
   4   1   1       91.05       84.12      1.92 o 
   5   1   1      603.65      601.87     12.12 o 
   6   1   1       65.81       75.07      3.15 o 
   7   1   1       17.64       11.19      2.69 o 
   8   1   1        0.93        3.75      4.09 o 
   9   1   1       11.36        6.46      6.82 o 
  -8   2   1       17.72       12.99      6.60 o 
  -7   2   1       87.36       90.76      8.65 o 
  -6   2   1      288.01      296.26     15.47 o 
  -5   2   1        5.92        4.30      2.53 o 
  -4   2   1       34.10       42.82      2.68 o 
  -3   2   1      171.79      186.40      4.01 o 
  -2   2   1      339.95      325.53      3.75 o 
  -1   2   1      332.78      314.16      3.16 o 
   0   2   1      108.42      112.54      2.07 o 
   1   2   1      750.37      747.84      8.70 o 
   2   2   1      505.22      480.12      4.85 o 
   3   2   1     3906.36     3823.60     63.07 o 
   4   2   1       96.64      125.00      4.36 o 
   5   2   1       10.06        2.27      1.55 o 
   6   2   1       15.91       23.01      2.01 o 
   7   2   1       18.86       16.17      2.19 o 
   8   2   1       15.26        9.05      4.48 o 
   9   2   1        4.53        4.77      4.69 o 
  10   2   1       11.21       20.25      6.46 o 
  -7   3   1       33.90       31.78      5.67 o 
  -6   3   1       11.13       12.93      3.66 o 
  -5   3   1      137.51      135.91      4.01 o 
  -4   3   1       13.14       15.14      2.45 o 
  -3   3   1       43.83       47.67      2.36 o 
  -2   3   1      121.47      147.84      5.74 o 
  -1   3   1      177.46      144.24      3.62 o 
   0   3   1      147.99      137.14      2.56 o 
   1   3   1      241.37      235.93      6.08 o 
   2   3   1     1582.76     1527.98     14.62 o 
   3   3   1      181.72      176.75      2.33 o 
   4   3   1      326.17      380.81      9.76 o 
   5   3   1      173.42      186.90      5.07 o 
   6   3   1        0.65        0.75      2.05 o 
   7   3   1       32.87       33.52      2.47 o 
   8   3   1       11.27       11.89      2.66 o 
   9   3   1       41.15       42.39      5.12 o 
  10   3   1       80.83       87.00      9.75 o 
  -7   4   1        0.00        0.93      2.74 o 
  -6   4   1       61.79       64.68      4.61 o 
  -5   4   1       86.71       88.51      4.17 o 
  -4   4   1       99.85      109.13      4.12 o 
  -3   4   1        5.04        4.94      2.09 o 
  -2   4   1      278.88      290.13      4.55 o 
  -1   4   1      145.75      131.13      3.10 o 
   0   4   1        5.90        8.41      1.83 o 
   1   4   1      800.45      800.08      6.01 o 
   2   4   1      627.21      632.46      6.55 o 
   3   4   1      686.22      715.00     22.36 o 
   4   4   1      525.32      554.66      8.08 o 
   5   4   1        0.29        1.19      1.81 o 
   6   4   1      112.00      101.80      4.74 o 
   7   4   1        0.19        1.11      2.11 o 
   8   4   1      295.17      303.93      5.55 o 
   9   4   1        3.61        6.16      7.52 o 
  10   4   1       39.12       30.90      6.77 o 
  -6   5   1      122.80      118.24     10.35 o 
  -5   5   1      334.53      349.24      7.39 o 
  -4   5   1      110.83      101.13     10.03 o 
  -3   5   1      707.47      684.55     21.33 o 
  -2   5   1       66.06       57.70      3.06 o 
  -1   5   1       47.85       53.51      2.65 o 
   0   5   1      896.33      874.25      7.47 o 
   1   5   1       48.42       52.81      2.78 o 
   2   5   1        0.00       -0.35      0.75 o 
   3   5   1      693.42      714.44     21.89 o 
   4   5   1      301.39      305.89      5.79 o 
   5   5   1      129.83      117.37      5.12 o 
   6   5   1      466.93      454.80      9.40 o 
   7   5   1      359.02      353.29      6.98 o 
   8   5   1       16.19       11.51      3.60 o 
   9   5   1       75.26       70.72      5.52 o 
  10   5   1       43.68       52.80     10.61 o 
  -5   6   1       13.37       23.65      6.32 o 
  -4   6   1        0.86        2.58      4.01 o 
  -3   6   1       16.98       14.83      3.40 o 
  -2   6   1      305.14      305.69      6.48 o 
  -1   6   1        0.32        0.59      1.64 o 
   0   6   1      201.95      197.51      4.38 o 
   1   6   1       85.94       84.10      3.61 o 
   2   6   1      150.68      146.50      4.06 o 
   3   6   1      588.60      599.98     19.14 o 
   4   6   1       50.33       38.17      4.30 o 
   5   6   1       21.59       20.32      3.30 o 
   6   6   1      194.13      197.67      7.14 o 
   7   6   1      625.40      601.31     11.41 o 
   8   6   1      172.45      167.70      5.66 o 
   9   6   1      179.99      168.35      7.55 o 
  10   6   1        0.28       -0.38     17.05 o 
  -4   7   1       16.76       14.98      5.20 o 
  -3   7   1       45.30       34.76      4.31 o 
  -2   7   1       31.99       34.00      3.72 o 
  -1   7   1        7.29        7.63      2.88 o 
   0   7   1      803.19      805.43     15.60 o 
   1   7   1     1272.46     1214.88     12.19 o 
   2   7   1      335.16      324.06      9.75 o 
   3   7   1      410.76      401.22      7.01 o 
   4   7   1        0.03        1.15      3.03 o 
   5   7   1        0.25        2.12      2.63 o 
   6   7   1        9.08        8.84      4.16 o 
   7   7   1        0.37        3.24      3.01 o 
   8   7   1       15.28       17.14      3.92 o 
   9   7   1      102.17       92.63      5.22 o 
  -3   8   1       11.32       15.54      5.81 o 
  -2   8   1       61.23       55.84      4.66 o 
  -1   8   1       67.83       67.96      3.92 o 
   0   8   1        1.80        5.29      3.27 o 
   1   8   1        0.11        0.70      1.12 o 
   2   8   1      143.06      150.64      6.19 o 
   3   8   1       22.61       24.75      2.81 o 
   4   8   1        9.88       10.18      3.11 o 
   5   8   1      105.05      103.48      6.40 o 
   6   8   1      100.89      102.00      6.46 o 
   7   8   1       71.58       74.49      6.12 o 
   8   8   1      111.78      103.82      5.01 o 
   9   8   1        0.42        0.89      3.65 o 
  -1   9   1       33.73       33.39      5.63 o 
   0   9   1      175.90      176.96      6.32 o 
   1   9   1        0.92        3.90      5.68 o 
   2   9   1       15.18       15.12      3.60 o 
   3   9   1      264.87      283.14      7.46 o 
   4   9   1       80.73       83.98      6.40 o 
   5   9   1        7.66        6.82      8.85 o 
   6   9   1       30.96       34.15      4.62 o 
   7   9   1      356.63      399.25     11.20 o 
   8   9   1        1.85        2.11      2.90 o 
   1  10   1       81.67       79.52      5.29 o 
   2  10   1      104.75       99.98      5.70 o 
   3  10   1        4.72        3.49      3.98 o 
   4  10   1      136.29      146.25      7.97 o 
   5  10   1        3.29        6.29      6.75 o 
   6  10   1        4.18        0.52      2.29 o 
   7  10   1      103.02      117.24      7.82 o 
  -4 -10   2      157.23      152.00     11.97 o 
  -3 -10   2       41.82       40.51      7.37 o 
  -7  -9   2        0.57        2.92      4.57 o 
  -6  -9   2        3.27        6.72      5.08 o 
  -5  -9   2        6.37        7.54      5.66 o 
  -4  -9   2        3.45        3.38      8.24 o 
  -3  -9   2       19.66       16.61      5.52 o 
  -2  -9   2      192.57      179.86     10.69 o 
  -1  -9   2       84.12       86.52      4.97 o 
   0  -9   2       51.17       60.92      6.26 o 
  -8  -8   2        3.01        0.24      4.54 o 
  -7  -8   2       27.84       22.66      5.05 o 
  -6  -8   2        0.20        2.36      2.74 o 
  -5  -8   2      113.09      101.78     10.41 o 
  -4  -8   2      269.57      262.71     12.15 o 
  -3  -8   2      171.94      174.58      7.43 o 
  -2  -8   2      290.39      294.95      7.09 o 
  -1  -8   2      536.78      554.19      9.23 o 
   0  -8   2       18.83       19.68      4.16 o 
   1  -8   2       45.68       51.40      4.94 o 
   2  -8   2        3.27        4.32      5.38 o 
  -9  -7   2       16.21       18.92      7.53 o 
  -8  -7   2      190.03      187.15      9.97 o 
  -7  -7   2       19.80       23.89      4.03 o 
  -6  -7   2        2.78        3.78      2.88 o 
  -5  -7   2      174.64      160.26      5.48 o 
  -4  -7   2      136.20      137.26      6.00 o 
  -3  -7   2       12.36       13.31      4.38 o 
  -2  -7   2        1.10        2.80      2.09 o 
  -1  -7   2      146.12      155.63      6.67 o 
   0  -7   2        2.11        0.39      1.61 o 
   1  -7   2        1.74        3.21      1.71 o 
   2  -7   2        3.73        3.04      3.45 o 
   3  -7   2        1.47        3.05      4.49 o 
  -9  -6   2       41.90       42.29      5.30 o 
  -8  -6   2      118.61      125.84      5.32 o 
  -7  -6   2        0.89        0.24      1.27 o 
  -6  -6   2      424.10      416.24      6.36 o 
  -5  -6   2      505.29      505.25      6.36 o 
  -4  -6   2      219.28      226.82      4.16 o 
  -3  -6   2      107.03      111.18      3.57 o 
  -2  -6   2        0.00        0.55      1.53 o 
  -1  -6   2       51.67       56.12      2.75 o 
   0  -6   2      109.28      109.78      4.17 o 
   1  -6   2       34.73       29.89      4.16 o 
   2  -6   2        4.96        4.19      3.31 o 
   3  -6   2      562.97      540.94     29.30 o 
   4  -6   2       53.83       52.48      5.27 o 
   5  -6   2      242.05      236.93      9.22 o 
  -9  -5   2        0.02        0.36      4.94 o 
  -8  -5   2      107.31      102.95      4.93 o 
  -7  -5   2        4.21        6.99      3.16 o 
  -6  -5   2       14.04       18.44      2.73 o 
  -5  -5   2      138.16      134.78      5.53 o 
  -4  -5   2       29.18       28.88      1.76 o 
  -3  -5   2      759.33      789.56      9.76 o 
  -2  -5   2       81.38       71.16      2.27 o 
  -1  -5   2      403.54      378.51      2.78 o 
   0  -5   2      468.52      440.91      9.66 o 
   1  -5   2      361.57      351.27      8.83 o 
   2  -5   2       74.24       72.19      4.45 o 
   3  -5   2        1.37        3.25      4.70 o 
   4  -5   2       65.26       81.11      7.95 o 
   5  -5   2        2.46        5.85      5.28 o 
   6  -5   2       24.56       31.60      8.88 o 
  -9  -4   2      130.65      139.10      6.52 o 
  -8  -4   2        9.82       10.34      3.69 o 
  -7  -4   2        4.24        2.30      3.10 o 
  -6  -4   2        5.33        3.83      2.83 o 
  -5  -4   2      174.32      188.71      4.00 o 
  -4  -4   2       39.27       40.27      1.74 o 
  -3  -4   2       63.03       61.63      1.46 o 
  -2  -4   2      347.79      411.63      4.06 o 
  -1  -4   2     1643.91     1625.85     11.99 o 
   0  -4   2      840.59      836.25      7.79 o 
   1  -4   2       16.55       23.00      3.93 o 
   2  -4   2      109.62      106.37      4.60 o 
   3  -4   2      143.04      131.56      7.90 o 
   4  -4   2      545.73      538.53     14.57 o 
   5  -4   2       66.44       67.39      4.99 o 
   6  -4   2        1.58        1.65      3.20 o 
   7  -4   2       24.20       18.90      9.34 o 
  -9  -3   2       91.20       90.98      9.26 o 
  -8  -3   2      225.03      237.97      7.23 o 
  -7  -3   2      238.96      222.95      5.73 o 
  -6  -3   2       80.09       73.15      6.83 o 
  -5  -3   2        0.13        0.58      0.72 o 
  -4  -3   2     1366.60     1368.92     18.06 o 
  -3  -3   2       30.56       35.00      1.87 o 
  -2  -3   2      505.49      588.82     11.56 o 
  -1  -3   2     1530.07     1502.25     15.00 o 
   0  -3   2     2794.38     2997.47     28.69 o 
   1  -3   2     1089.40     1232.98     25.28 o 
   2  -3   2     1009.22     1057.63     15.85 o 
   3  -3   2       77.28       76.38      2.98 o 
   4  -3   2     1098.30     1100.65     20.20 o 
   5  -3   2      212.79      213.98      4.53 o 
   6  -3   2        0.36        1.11      7.41 o 
   7  -3   2       22.65       28.86      4.39 o 
  -9  -2   2      337.98      346.06     15.04 o 
  -8  -2   2       22.24       18.07      4.63 o 
  -7  -2   2       39.22       35.35      3.20 o 
  -6  -2   2      681.29      686.38      8.33 o 
  -5  -2   2      474.17      473.96      6.49 o 
  -4  -2   2       66.27       56.93      2.73 o 
  -3  -2   2      442.76      438.22      4.31 o 
  -2  -2   2      703.66      769.98      7.31 o 
  -1  -2   2      629.48      638.51      5.63 o 
   0  -2   2      111.14      130.51      1.38 o 
   1  -2   2      389.15      459.27      5.64 o 
   2  -2   2       19.82       20.70      2.59 o 
   3  -2   2     2317.84     2286.95     10.84 o 
   4  -2   2       19.56       25.27      1.82 o 
   5  -2   2       76.22       82.50      3.20 o 
   6  -2   2      162.84      158.59      5.28 o 
   7  -2   2        1.17        4.07      4.09 o 
   8  -2   2       66.48       64.92      9.28 o 
  -9  -1   2       16.77       24.27      9.38 o 
  -8  -1   2      421.53      453.74      9.96 o 
  -7  -1   2      735.42      758.04     11.70 o 
  -6  -1   2       19.37       16.39      2.72 o 
  -5  -1   2      279.17      275.18      4.44 o 
  -4  -1   2       16.04       17.47      2.25 o 
  -3  -1   2       69.39       68.27      1.87 o 
  -2  -1   2      816.16      820.07      5.70 o 
  -1  -1   2       80.46       79.83      1.27 o 
   0  -1   2     2373.90     2442.75     17.52 o 
   1  -1   2      490.05      483.85      9.88 o 
   2  -1   2      217.87      256.31      3.62 o 
   3  -1   2     2319.69     2359.43     21.10 o 
   4  -1   2       11.82       16.53      1.07 o 
   5  -1   2      282.41      271.84      4.13 o 
   6  -1   2      996.25     1039.91     29.65 o 
   7  -1   2      325.07      332.50      9.51 o 
   8  -1   2       57.47       53.08      8.81 o 
  -9   0   2       15.84       16.78     11.35 o 
  -8   0   2      421.39      443.20     15.97 o 
  -7   0   2       67.73       63.06      7.97 o 
  -6   0   2      259.74      261.93      6.94 o 
  -5   0   2       49.96       56.86      3.60 o 
  -4   0   2       85.53       95.20      3.86 o 
  -3   0   2       81.48       75.54      3.28 o 
  -2   0   2     1517.91     1569.70     17.21 o 
  -1   0   2    10110.40     9795.20    101.97 o 
   0   0   2      838.84      912.47      5.20 o 
   1   0   2     2483.42     2547.29     24.96 o 
   2   0   2     1085.01     1071.23     15.05 o 
   3   0   2        0.04        1.93      0.52 o 
   4   0   2        7.10        6.11      0.91 o 
   5   0   2       18.42       22.05      2.13 o 
   6   0   2        3.12        5.67      1.89 o 
   7   0   2       71.03       76.87      5.92 o 
   8   0   2       41.19       48.76      4.87 o 
   9   0   2       34.31       40.50     10.14 o 
  -8   1   2       96.69       98.00      9.85 o 
  -7   1   2        7.99       11.07      6.88 o 
  -6   1   2      284.99      260.85     10.16 o 
  -5   1   2      113.13      115.78      4.77 o 
  -4   1   2      234.24      207.24      5.22 o 
  -3   1   2      110.15       97.01      4.99 o 
  -2   1   2     1241.42     1218.28     16.33 o 
  -1   1   2      223.79      240.05      2.21 o 
   0   1   2      635.45      676.60      4.77 o 
   1   1   2     1291.04     1342.50     18.89 o 
   2   1   2     1905.17     1915.05     20.35 o 
   3   1   2      821.38      774.28      7.17 o 
   4   1   2      183.31      229.87      3.63 o 
   5   1   2      323.69      343.44      8.14 o 
   6   1   2       31.04       32.97      2.32 o 
   7   1   2       18.70       18.65      2.37 o 
   8   1   2        0.21        3.62      7.09 o 
   9   1   2       32.31       42.18      6.35 o 
  -8   2   2        0.00        2.34     12.17 o 
  -7   2   2        6.99        4.13      5.74 o 
  -6   2   2       79.90       74.74      4.71 o 
  -5   2   2      626.06      600.81      9.88 o 
  -4   2   2       95.88      100.29      4.43 o 
  -3   2   2       13.34       24.28      2.08 o 
  -2   2   2        3.84        1.15      0.90 o 
  -1   2   2      327.23      313.52      4.73 o 
   0   2   2        9.23       10.39      1.63 o 
   1   2   2    14996.23    13937.15    106.10 o 
   2   2   2        7.97        7.17      0.95 o 
   3   2   2     1632.14     1674.70      9.23 o 
   4   2   2      215.65      249.27      3.83 o 
   5   2   2     4693.78     4757.09    157.54 o 
   6   2   2      128.42      128.13      4.50 o 
   7   2   2        3.48        3.51      1.74 o 
   8   2   2        1.02        2.05      7.22 o 
   9   2   2      103.95      104.98      7.09 o 
  10   2   2       14.62       14.58      6.62 o 
  -7   3   2        0.38        0.31      3.68 o 
  -6   3   2      132.38      142.51      5.16 o 
  -5   3   2       95.84       91.71      4.25 o 
  -4   3   2      363.23      366.99      5.41 o 
  -3   3   2       36.85       48.40      2.23 o 
  -2   3   2      282.17      322.78      7.28 o 
  -1   3   2       55.62       55.25      3.66 o 
   0   3   2     1186.79     1182.55      6.69 o 
   1   3   2     2424.89     2313.55      8.74 o 
   2   3   2     6502.67     6522.57     98.26 o 
   3   3   2      144.19      156.14      2.40 o 
   4   3   2     1137.47     1120.04     11.73 o 
   5   3   2      469.77      464.20     10.23 o 
   6   3   2        7.74        3.10      2.47 o 
   7   3   2      131.68      117.67      3.89 o 
   8   3   2       25.06       21.20      5.01 o 
   9   3   2        2.85        3.48      5.07 o 
  10   3   2        0.10       -1.20     14.17 o 
  -6   4   2      297.23      308.39      7.40 o 
  -5   4   2       90.29       82.50      3.70 o 
  -4   4   2      209.48      194.55      5.15 o 
  -3   4   2       31.48       30.79      2.52 o 
  -2   4   2       75.35       88.66      2.97 o 
  -1   4   2      419.20      406.26      4.34 o 
   0   4   2      174.42      164.44      3.26 o 
   1   4   2       36.98       32.78      2.07 o 
   2   4   2      680.27      612.29      6.41 o 
   3   4   2     1212.52     1245.90     29.93 o 
   4   4   2      614.36      605.27      9.68 o 
   5   4   2      887.30      879.87     16.19 o 
   6   4   2        0.76       -1.36      3.34 o 
   7   4   2      400.69      388.88      6.84 o 
   8   4   2      295.65      286.38      6.34 o 
   9   4   2        2.64        3.55      3.65 o 
  10   4   2       60.19       67.94      6.97 o 
  -6   5   2       19.34       14.15      9.30 o 
  -5   5   2        3.84        3.89      3.61 o 
  -4   5   2        8.78        7.92      3.26 o 
  -3   5   2        1.00        3.37      2.32 o 
  -2   5   2      108.43      100.13      3.30 o 
  -1   5   2       37.41       45.08      2.46 o 
   0   5   2      394.85      379.30      5.13 o 
   1   5   2     1348.06     1281.32      8.65 o 
   2   5   2       26.67       26.22      2.45 o 
   3   5   2     1002.66     1042.28     21.74 o 
   4   5   2        3.10        2.03      1.36 o 
   5   5   2        8.62        8.20      2.28 o 
   6   5   2        4.71        6.05      6.41 o 
   7   5   2       28.19       31.06      3.76 o 
   8   5   2        0.17        0.78      1.63 o 
   9   5   2       16.89       22.36      5.57 o 
  10   5   2      328.14      343.61     15.15 o 
  -5   6   2        8.65        5.61      5.45 o 
  -4   6   2       39.68       41.57      3.74 o 
  -3   6   2        4.89        4.72      2.88 o 
  -2   6   2       38.78       39.57      2.99 o 
  -1   6   2     1947.93     1930.99     25.93 o 
   0   6   2      164.76      143.86      4.22 o 
   1   6   2     1346.80     1278.67     20.89 o 
   2   6   2      207.52      175.33      4.49 o 
   3   6   2     1015.53     1033.64     26.85 o 
   4   6   2       42.45       38.75      2.24 o 
   5   6   2      263.60      256.19      6.01 o 
   6   6   2       19.48       17.16      4.16 o 
   7   6   2       77.68       90.32      8.61 o 
   8   6   2       68.37       67.79      4.44 o 
   9   6   2      236.45      248.57      6.91 o 
  10   6   2        5.33        2.53      7.13 o 
  -4   7   2       13.67       16.48      7.07 o 
  -3   7   2        1.58        3.64      3.58 o 
  -2   7   2        7.51        6.20      3.26 o 
  -1   7   2       50.42       47.47      3.11 o 
   0   7   2      383.97      384.11      6.48 o 
   1   7   2        8.17        7.79      2.92 o 
   2   7   2       45.89       43.74      3.18 o 
   3   7   2      120.64      115.80      3.92 o 
   4   7   2        0.23        2.10      1.04 o 
   5   7   2      208.89      195.36      6.88 o 
   6   7   2       70.11       65.30      4.42 o 
   7   7   2      297.48      328.70      9.41 o 
   8   7   2      622.96      642.76     12.74 o 
   9   7   2       84.90       74.85      5.00 o 
  10   7   2       19.01       19.73      6.81 o 
  -3   8   2       22.12       24.78      5.65 o 
  -2   8   2       43.37       43.18      3.86 o 
  -1   8   2       33.90       30.69      3.14 o 
   0   8   2        1.07        0.07      1.07 o 
   1   8   2      266.67      283.43      6.67 o 
   2   8   2      305.94      308.52     12.93 o 
   3   8   2      182.25      175.79      6.53 o 
   4   8   2      146.01      138.35      4.32 o 
   5   8   2      912.35      896.61     14.61 o 
   6   8   2       97.94       97.63      5.21 o 
   7   8   2       10.28        7.77      4.87 o 
   8   8   2       14.46       16.26      5.48 o 
   9   8   2        3.76        1.41      4.49 o 
  -1   9   2       33.68       36.41      4.53 o 
   0   9   2       12.91       14.04      4.43 o 
   1   9   2       70.94       69.81      4.47 o 
   2   9   2       10.20       12.92      3.48 o 
   3   9   2       68.63       70.14      4.33 o 
   4   9   2       62.73       61.53      3.63 o 
   5   9   2      121.48      124.60      7.23 o 
   6   9   2        1.20        3.78      3.81 o 
   7   9   2       59.48       57.59      6.98 o 
   8   9   2       76.33       92.30      7.28 o 
   9   9   2        5.87        3.75      8.15 o 
   1  10   2      352.74      367.30      7.73 o 
   2  10   2      234.00      242.69      7.69 o 
   3  10   2        7.98        3.92      4.01 o 
   4  10   2        0.03        2.97      4.11 o 
   5  10   2        0.07       -2.61      3.41 o 
   6  10   2       35.12       40.89      6.32 o 
   7  10   2        0.77        0.02      1.95 o 
  -6  -9   3        7.83       16.82      4.92 o 
  -5  -9   3       11.06       14.62      5.38 o 
  -4  -9   3       22.95       29.51      8.06 o 
  -3  -9   3       50.52       54.16      7.73 o 
  -2  -9   3       57.57       59.13      4.85 o 
  -1  -9   3        0.11        0.70      5.23 o 
   0  -9   3      146.57      135.14      7.30 o 
  -7  -8   3      298.13      303.81      8.10 o 
  -6  -8   3       82.85       91.24      7.38 o 
  -5  -8   3        8.98        8.43      3.64 o 
  -4  -8   3      126.61      126.15      8.31 o 
  -3  -8   3        7.46        5.41     10.42 o 
  -2  -8   3       13.34        8.96      4.17 o 
  -1  -8   3       33.21       31.11      4.06 o 
   0  -8   3       20.43       13.66      4.19 o 
   1  -8   3        1.93        2.26      7.17 o 
   2  -8   3       97.41      114.60      5.86 o 
  -8  -7   3       15.04       19.15      6.30 o 
  -7  -7   3       65.44       66.87      4.76 o 
  -6  -7   3      175.04      197.18      6.32 o 
  -5  -7   3      479.87      466.30     10.96 o 
  -4  -7   3        0.07       -0.02      2.87 o 
  -3  -7   3       31.33       24.88      5.49 o 
  -2  -7   3      718.24      712.89      9.54 o 
  -1  -7   3      216.30      211.16      5.69 o 
   0  -7   3       24.01       23.81      3.42 o 
   1  -7   3      239.82      254.88      6.77 o 
   2  -7   3       43.61       42.81      4.87 o 
   3  -7   3       14.84       17.39      4.74 o 
  -9  -6   3       29.78       32.40      7.20 o 
  -8  -6   3       24.87       19.01      5.98 o 
  -7  -6   3       31.28       26.04      3.72 o 
  -6  -6   3       10.92        8.98      2.98 o 
  -5  -6   3        0.02        0.17      0.63 o 
  -4  -6   3       29.03       22.34      3.22 o 
  -3  -6   3      307.55      294.92     10.98 o 
  -2  -6   3       87.08       78.32      4.08 o 
  -1  -6   3      141.00      134.13      4.45 o 
   0  -6   3      265.84      272.56     11.69 o 
   1  -6   3      330.04      347.87      6.49 o 
   2  -6   3      111.77      110.33      4.84 o 
   3  -6   3        9.97        7.48      4.49 o 
   4  -6   3        0.02        0.63      4.68 o 
   5  -6   3        9.68       10.36      6.37 o 
  -9  -5   3        5.72        7.76      6.12 o 
  -8  -5   3       86.24       85.12      5.91 o 
  -7  -5   3       18.61       19.95      3.43 o 
  -6  -5   3      170.89      162.93      4.29 o 
  -5  -5   3       73.96       76.37      3.14 o 
  -4  -5   3        7.23        7.63      1.66 o 
  -3  -5   3       18.95       16.13      2.46 o 
  -2  -5   3       72.67       58.52      5.74 o 
  -1  -5   3      277.55      299.32      5.58 o 
   0  -5   3      554.26      560.72      9.02 o 
   1  -5   3       37.55       39.98      2.96 o 
   2  -5   3       28.01       18.86      4.41 o 
   3  -5   3       23.07       17.82      3.48 o 
   4  -5   3       46.05       39.98      4.38 o 
   5  -5   3      401.47      408.65     15.49 o 
   6  -5   3        0.05        3.77      9.68 o 
  -9  -4   3       84.68       92.91      5.95 o 
  -8  -4   3        1.44        0.60     31.18 o 
  -7  -4   3       17.67       20.46      4.35 o 
  -6  -4   3      484.42      467.81      7.58 o 
  -5  -4   3       56.20       55.24      2.77 o 
  -4  -4   3        0.57        0.62      0.83 o 
  -3  -4   3        1.84        0.17      0.64 o 
  -2  -4   3       84.44       81.48      1.73 o 
  -1  -4   3      124.83      128.48      4.42 o 
   0  -4   3      198.00      205.87      5.61 o 
   1  -4   3      139.37      165.23      4.34 o 
   2  -4   3        7.44        2.77      4.69 o 
   3  -4   3       32.66       27.58      5.06 o 
   4  -4   3       53.16       45.74      6.16 o 
   5  -4   3        9.33       16.16      6.79 o 
   6  -4   3       85.26       88.44      9.04 o 
  -9  -3   3        4.23        6.13      4.83 o 
  -8  -3   3       39.91       38.57      4.83 o 
  -7  -3   3      800.89      827.03     12.57 o 
  -6  -3   3     1172.91     1182.54     20.03 o 
  -5  -3   3      175.67      165.88      4.83 o 
  -4  -3   3        0.91        0.42      0.60 o 
  -3  -3   3      480.51      519.71      3.94 o 
  -2  -3   3      105.39      100.68      3.35 o 
  -1  -3   3       68.31       66.72      1.66 o 
   0  -3   3      104.94       90.90      1.61 o 
   1  -3   3      305.04      319.14     12.52 o 
   2  -3   3      329.87      312.54      9.44 o 
   3  -3   3      398.00      391.23     11.39 o 
   4  -3   3      269.70      262.08     10.56 o 
   5  -3   3      225.07      213.08      5.71 o 
   6  -3   3       10.85        1.57      1.73 o 
   7  -3   3      267.22      263.00      9.69 o 
  -9  -2   3       22.07       22.56      9.13 o 
  -8  -2   3        0.76        3.26      5.97 o 
  -7  -2   3      963.99      979.08     11.15 o 
  -6  -2   3       39.70       34.89      3.82 o 
  -5  -2   3       16.35       18.75      2.93 o 
  -4  -2   3        2.70        1.30      2.51 o 
  -3  -2   3      191.20      197.51      2.87 o 
  -2  -2   3       22.57       23.23      0.90 o 
  -1  -2   3        1.24        1.21      0.89 o 
   0  -2   3        4.94        3.69      0.81 o 
   1  -2   3      213.24      215.58      4.08 o 
   2  -2   3     2268.60     2309.03     17.92 o 
   3  -2   3      281.83      272.65      4.07 o 
   4  -2   3      227.04      226.18      4.15 o 
   5  -2   3       24.07       16.93      2.44 o 
   6  -2   3        0.86        2.84      3.19 o 
   7  -2   3        0.13        0.35      1.27 o 
   8  -2   3        0.04        8.15      9.74 o 
  -9  -1   3       83.39       81.20      9.08 o 
  -8  -1   3        7.19        5.67      4.41 o 
  -7  -1   3      308.64      328.27      8.49 o 
  -6  -1   3       53.48       53.42      3.46 o 
  -5  -1   3       41.56       40.21      3.36 o 
  -4  -1   3       79.89       85.79      3.81 o 
  -3  -1   3      673.89      659.01      6.26 o 
  -2  -1   3     1454.31     1482.85      9.90 o 
  -1  -1   3     9229.17     9002.95     78.39 o 
   0  -1   3     2747.48     2785.55     37.60 o 
   1  -1   3      186.82      197.15      2.71 o 
   2  -1   3     4667.99     4581.44     45.57 o 
   3  -1   3        2.16        5.01      1.23 o 
   4  -1   3      109.87      120.08      1.65 o 
   5  -1   3      112.84      105.57      2.60 o 
   6  -1   3       69.50       68.03      3.32 o 
   7  -1   3      285.22      311.88      7.00 o 
   8  -1   3       57.47       52.14      6.60 o 
  -8   0   3       64.63       66.72      5.40 o 
  -7   0   3      273.07      274.64      7.94 o 
  -6   0   3       94.58      102.36      5.13 o 
  -5   0   3      322.23      308.25     11.66 o 
  -4   0   3      354.29      352.47      6.66 o 
  -3   0   3      106.90      117.12      3.20 o 
  -2   0   3        9.97        5.80      1.59 o 
  -1   0   3      813.07      837.58      4.61 o 
   0   0   3     2103.63     2155.15     25.40 o 
   1   0   3       52.00       52.01      0.85 o 
   2   0   3     7795.87     7956.30     97.91 o 
   3   0   3      431.88      435.55      6.68 o 
   4   0   3       31.22       31.92      3.28 o 
   5   0   3      469.29      483.97     11.23 o 
   6   0   3      919.27      919.70     26.03 o 
   7   0   3      124.10      115.58      7.17 o 
   8   0   3       43.45       47.16      5.90 o 
   9   0   3       14.08       11.14      6.07 o 
  -8   1   3       94.12       96.35      9.83 o 
  -7   1   3       18.31       15.99      4.52 o 
  -6   1   3      405.73      426.19      9.64 o 
  -5   1   3      334.59      346.26      7.56 o 
  -4   1   3     1066.16     1049.10     11.28 o 
  -3   1   3      357.85      364.82      5.16 o 
  -2   1   3      635.97      691.89      7.83 o 
  -1   1   3        0.73        1.87      0.63 o 
   0   1   3      676.23      690.20      5.09 o 
   1   1   3       47.05       47.94      0.81 o 
   2   1   3     1301.08     1335.06      9.26 o 
   3   1   3      456.36      461.61     12.79 o 
   4   1   3     1049.94     1088.66     14.91 o 
   5   1   3       59.85       57.60      1.63 o 
   6   1   3      730.93      764.47     16.49 o 
   7   1   3        4.15        6.24      3.69 o 
   8   1   3        4.25        7.08      3.58 o 
   9   1   3        4.49        7.59      6.25 o 
  -8   2   3       45.31       40.16     10.78 o 
  -7   2   3      106.08      105.51      5.95 o 
  -6   2   3        1.97        4.04      4.23 o 
  -5   2   3     1050.53     1058.66     19.61 o 
  -4   2   3      358.89      369.82      7.44 o 
  -3   2   3        8.05       10.20      2.31 o 
  -2   2   3       64.43       62.18      1.78 o 
  -1   2   3     1499.61     1561.59     34.12 o 
   0   2   3     1226.17     1166.90      9.08 o 
   1   2   3      285.44      283.96      4.00 o 
   2   2   3     3832.94     3739.25     48.77 o 
   3   2   3        3.79        8.73      1.30 o 
   4   2   3     1133.34     1261.45     25.84 o 
   5   2   3      255.82      236.22     12.11 o 
   6   2   3        7.85        2.76      1.01 o 
   7   2   3       16.14       20.45      1.69 o 
   8   2   3      169.18      155.30     10.90 o 
   9   2   3       14.76        6.36      5.80 o 
  10   2   3       72.55       92.24     11.62 o 
  -7   3   3        2.44        6.78      5.42 o 
  -6   3   3      266.50      247.67      6.59 o 
  -5   3   3       55.15       51.60      3.96 o 
  -4   3   3        0.36        1.33      2.46 o 
  -3   3   3       26.31       21.75      1.85 o 
  -2   3   3      466.32      538.17      6.15 o 
  -1   3   3        0.54        5.22      1.52 o 
   0   3   3     1223.56     1186.16      6.77 o 
   1   3   3      515.59      498.87      5.75 o 
   2   3   3      390.15      372.21      6.25 o 
   3   3   3     1380.93     1381.81     23.29 o 
   4   3   3        0.50        2.70      1.78 o 
   5   3   3      329.69      354.73      4.94 o 
   6   3   3      190.98      188.49      5.37 o 
   7   3   3      399.73      434.19     11.17 o 
   8   3   3       40.32       33.00      4.68 o 
   9   3   3       16.92        8.85      4.68 o 
  10   3   3       22.28       20.60      6.52 o 
  -6   4   3        2.02        0.59      1.72 o 
  -5   4   3       42.09       30.50      3.72 o 
  -4   4   3      443.84      458.33      9.68 o 
  -3   4   3        0.31        0.73      1.60 o 
  -2   4   3       77.08       72.42      2.73 o 
  -1   4   3       15.04        8.89      1.67 o 
   0   4   3     1457.51     1408.36      8.53 o 
   1   4   3      157.40      159.50      2.78 o 
   2   4   3     3678.32     3725.30     17.07 o 
   3   4   3       62.66       67.14      2.56 o 
   4   4   3      600.63      594.44      5.75 o 
   5   4   3       30.79       31.69      2.62 o 
   6   4   3      692.50      700.90     15.84 o 
   7   4   3       90.50       95.66      5.91 o 
   8   4   3       99.15      104.35      4.31 o 
   9   4   3       63.91       60.11      5.07 o 
  10   4   3       82.76      101.92      7.50 o 
  -6   5   3      150.06      148.64     11.61 o 
  -5   5   3      276.48      266.91      8.71 o 
  -4   5   3      107.98      106.93      4.65 o 
  -3   5   3       87.98       89.04      3.60 o 
  -2   5   3        2.15        4.19      2.00 o 
  -1   5   3      199.37      195.59      3.62 o 
   0   5   3      289.99      295.52      4.68 o 
   1   5   3       44.95       49.49      2.51 o 
   2   5   3      121.56      115.85      3.58 o 
   3   5   3        0.14        0.10      0.28 o 
   4   5   3      895.35      881.06     22.67 o 
   5   5   3       92.65       92.73      3.15 o 
   6   5   3      211.96      199.55      9.82 o 
   7   5   3      355.68      352.21     15.74 o 
   8   5   3       57.82       51.40      4.41 o 
   9   5   3      121.51      105.33      6.92 o 
  10   5   3       22.42       21.74      5.32 o 
  -5   6   3      271.64      304.52      8.10 o 
  -4   6   3       12.62       13.12      4.28 o 
  -3   6   3        0.01        1.66      1.92 o 
  -2   6   3       31.33       28.30      2.83 o 
  -1   6   3       76.38       79.98      2.99 o 
   0   6   3       57.35       49.94      3.06 o 
   1   6   3      258.51      256.79      4.68 o 
   2   6   3       79.45       83.30      3.17 o 
   3   6   3      541.63      490.37     11.13 o 
   4   6   3       12.72       18.39      2.58 o 
   5   6   3        1.76        0.69      1.24 o 
   6   6   3      684.97      667.06      9.72 o 
   7   6   3      451.12      463.80     14.83 o 
   8   6   3      110.06      110.16      7.10 o 
   9   6   3       76.21       72.63      5.80 o 
  10   6   3       17.59       17.59      5.87 o 
  -4   7   3       54.67       62.63      6.78 o 
  -3   7   3       14.17       12.78      5.28 o 
  -2   7   3       30.81       28.98      2.95 o 
  -1   7   3       95.56       93.01      3.86 o 
   0   7   3      876.22      855.56      9.23 o 
   1   7   3     1017.49      991.24     14.73 o 
   2   7   3      270.18      257.49      6.26 o 
   3   7   3      260.61      252.20      5.61 o 
   4   7   3      269.52      280.16      4.74 o 
   5   7   3      776.20      763.15     18.00 o 
   6   7   3      317.14      326.79      7.40 o 
   7   7   3       23.24       21.27      4.22 o 
   8   7   3       53.79       46.70      8.40 o 
   9   7   3       77.72       75.98      5.00 o 
  10   7   3       19.76       19.55      6.68 o 
  -3   8   3        0.07        2.78      7.26 o 
  -2   8   3        8.53       11.54      3.95 o 
  -1   8   3        3.00        0.24      1.08 o 
   0   8   3        0.68        1.57      2.04 o 
   1   8   3        3.83        2.24      2.38 o 
   2   8   3      530.78      534.39     11.02 o 
   3   8   3      135.74      144.24      6.04 o 
   4   8   3       33.46       30.56      3.00 o 
   5   8   3      185.32      181.70      7.31 o 
   6   8   3        1.91        3.68      2.97 o 
   7   8   3       25.19       23.21      4.16 o 
   8   8   3       50.25       46.16      8.81 o 
   9   8   3       64.73       61.38      6.42 o 
  -1   9   3       49.39       46.14      4.87 o 
   0   9   3       27.65       26.01      4.95 o 
   1   9   3      172.87      175.87      5.36 o 
   2   9   3      982.83     1013.69     12.48 o 
   3   9   3       88.14       87.02      4.24 o 
   4   9   3       77.64       75.88      3.85 o 
   5   9   3      196.25      184.50      5.87 o 
   6   9   3       22.84       24.19      5.30 o 
   7   9   3      206.18      191.81      6.94 o 
   8   9   3       23.69       31.00      6.17 o 
   9   9   3        0.15       -0.59      4.26 o 
   1  10   3        0.07        4.73      3.82 o 
   2  10   3        6.53        6.65      4.29 o 
   3  10   3       21.08       14.60      3.75 o 
   4  10   3        5.73        5.15      4.14 o 
   5  10   3        2.44        4.84      6.79 o 
   6  10   3        0.54       -3.38     12.29 o 
   7  10   3       44.21       45.16      5.91 o 
   8  10   3       76.97       83.37      7.91 o 
  -5  -9   4       42.65       37.45      6.49 o 
  -4  -9   4      107.67      104.14      7.16 o 
  -3  -9   4       83.14       73.83     10.33 o 
  -2  -9   4        5.18        8.82      9.22 o 
  -1  -9   4      127.94      124.49     10.66 o 
  -7  -8   4       13.03       11.57      5.00 o 
  -6  -8   4      104.91      115.46      5.57 o 
  -5  -8   4        0.17        0.43      1.31 o 
  -4  -8   4        4.43        3.26      3.82 o 
  -3  -8   4      394.63      406.14     10.63 o 
  -2  -8   4      235.97      238.21     11.86 o 
  -1  -8   4       67.40       76.04      4.56 o 
   0  -8   4      347.61      371.54     10.03 o 
   1  -8   4       11.87       11.18      4.62 o 
  -8  -7   4       12.87       19.85      6.67 o 
  -7  -7   4       83.67       80.72      5.08 o 
  -6  -7   4       15.34       18.50      3.98 o 
  -5  -7   4      366.56      378.11      7.94 o 
  -4  -7   4      138.50      136.02      5.18 o 
  -3  -7   4        0.89        6.36      3.69 o 
  -2  -7   4       74.20       68.73      7.02 o 
  -1  -7   4        9.06        7.52      4.37 o 
   0  -7   4        2.04        1.52      3.60 o 
   1  -7   4      346.31      341.53      7.66 o 
   2  -7   4       12.67       14.84      4.00 o 
   3  -7   4        5.09       10.18      4.93 o 
  -8  -6   4       19.71       18.53      6.61 o 
  -7  -6   4      376.83      409.21     13.39 o 
  -6  -6   4       46.14       49.41      3.86 o 
  -5  -6   4      423.48      419.35      9.73 o 
  -4  -6   4      395.36      406.20      9.89 o 
  -3  -6   4       90.68       92.67      5.31 o 
  -2  -6   4      123.32      115.11      8.07 o 
  -1  -6   4       46.85       44.79      3.21 o 
   0  -6   4       53.91       42.83      3.19 o 
   1  -6   4        8.06        7.57      2.63 o 
   2  -6   4       19.31       16.42      3.31 o 
   3  -6   4      268.53      254.90     12.08 o 
   4  -6   4      254.61      263.89      8.91 o 
  -9  -5   4        0.58       -0.59      2.31 o 
  -8  -5   4        6.76        6.12      7.08 o 
  -7  -5   4       16.94       17.75      4.75 o 
  -6  -5   4       60.42       59.36      5.07 o 
  -5  -5   4      217.49      211.86      5.53 o 
  -4  -5   4        4.49        2.42      2.96 o 
  -3  -5   4       14.07       10.35      2.66 o 
  -2  -5   4       67.47       73.82      4.51 o 
  -1  -5   4      154.61      140.86      4.85 o 
   0  -5   4        4.49        3.59      1.99 o 
   1  -5   4        8.45        4.66      2.38 o 
   2  -5   4      107.21      111.49      3.87 o 
   3  -5   4       26.54       28.66      4.05 o 
   4  -5   4       97.45       99.14      5.68 o 
   5  -5   4       26.03       28.63      7.52 o 
  -9  -4   4        6.59       11.69      6.69 o 
  -8  -4   4        0.20       -2.30      3.69 o 
  -7  -4   4       53.94       56.90      7.15 o 
  -6  -4   4      228.42      237.87      7.39 o 
  -5  -4   4       91.79       91.19      3.97 o 
  -4  -4   4        1.61        0.51      0.71 o 
  -3  -4   4       73.66       66.02      3.00 o 
  -2  -4   4      321.80      324.95      4.07 o 
  -1  -4   4       14.55       24.58      1.76 o 
   0  -4   4      195.36      174.67      4.54 o 
   1  -4   4        0.25       -0.55      0.90 o 
   2  -4   4       56.65       57.92      3.04 o 
   3  -4   4       21.26       26.67      3.48 o 
   4  -4   4      195.25      211.14     10.53 o 
   5  -4   4        5.56        8.94      5.14 o 
   6  -4   4        3.27        0.67     10.18 o 
  -9  -3   4       17.96       18.57      5.34 o 
  -8  -3   4        8.85        8.63      4.80 o 
  -7  -3   4        5.24        6.38      4.60 o 
  -6  -3   4       38.17       36.95      6.13 o 
  -5  -3   4      451.39      449.75     13.15 o 
  -4  -3   4       35.32       34.37      1.85 o 
  -3  -3   4      204.50      221.86      4.22 o 
  -2  -3   4       49.99       42.51      2.23 o 
  -1  -3   4      222.73      211.10      2.91 o 
   0  -3   4     1528.99     1565.35      9.89 o 
   1  -3   4      291.38      304.37      3.92 o 
   2  -3   4        1.05        0.76      1.67 o 
   3  -3   4      294.15      310.82      6.82 o 
   4  -3   4      251.07      275.85     11.15 o 
   5  -3   4        4.84        3.21     11.53 o 
   6  -3   4       70.33       59.63      5.69 o 
   7  -3   4        0.01        2.89      3.60 o 
  -9  -2   4       35.77       41.30      6.76 o 
  -8  -2   4      255.83      260.80      8.59 o 
  -7  -2   4       84.44       73.14      4.28 o 
  -6  -2   4      321.52      311.07      7.96 o 
  -5  -2   4      594.51      584.46      9.80 o 
  -4  -2   4      616.73      665.77     13.77 o 
  -3  -2   4      183.33      164.05      2.69 o 
  -2  -2   4        5.80        4.27      1.10 o 
  -1  -2   4      311.15      304.73      2.51 o 
   0  -2   4     1286.01     1314.19      7.75 o 
   1  -2   4        7.89       16.39      1.23 o 
   2  -2   4      787.78      823.65     16.66 o 
   3  -2   4      812.01      791.66      9.73 o 
   4  -2   4      614.03      601.94      8.10 o 
   5  -2   4      839.85      819.46      8.16 o 
   6  -2   4       26.40       22.86      2.98 o 
   7  -2   4        2.49        6.11      3.67 o 
   8  -2   4        6.47       17.33      8.75 o 
  -8  -1   4       25.36       22.62      5.56 o 
  -7  -1   4       45.61       46.70      4.62 o 
  -6  -1   4      337.34      323.08      6.53 o 
  -5  -1   4      797.96      783.48     10.91 o 
  -4  -1   4       65.94       62.53      4.09 o 
  -3  -1   4     1396.49     1440.35      8.97 o 
  -2  -1   4      171.62      204.44      2.17 o 
  -1  -1   4     1120.04     1198.40     10.60 o 
   0  -1   4       10.63        8.78      1.59 o 
   1  -1   4        5.59       11.49      1.00 o 
   2  -1   4      345.45      394.86      5.40 o 
   3  -1   4      242.73      242.31      5.61 o 
   4  -1   4     2810.15     2789.41     36.34 o 
   5  -1   4     1346.04     1344.68     18.14 o 
   6  -1   4     1194.89     1160.51     13.99 o 
   7  -1   4       29.07       29.62      3.14 o 
   8  -1   4        0.65        2.82      9.11 o 
  -8   0   4       70.60       68.30      8.04 o 
  -7   0   4      125.91      115.38      5.88 o 
  -6   0   4        6.95       11.22      3.86 o 
  -5   0   4      464.78      463.29      8.65 o 
  -4   0   4     1748.30     1744.08     14.49 o 
  -3   0   4      232.18      264.25      3.88 o 
  -2   0   4      225.78      246.27      2.83 o 
  -1   0   4     2327.60     2317.87     12.79 o 
   0   0   4     1396.16     1394.24     10.93 o 
   1   0   4      418.82      402.82      2.96 o 
   2   0   4        1.72        0.60      0.64 o 
   3   0   4      242.15      273.91      7.68 o 
   4   0   4     2262.93     2223.83     43.70 o 
   5   0   4        2.35        2.69      1.98 o 
   6   0   4        9.20        5.52      3.02 o 
   7   0   4       30.28       20.52      4.83 o 
   8   0   4      377.87      380.88     17.19 o 
   9   0   4       11.05       16.14      7.00 o 
  -8   1   4       12.04       10.85      9.82 o 
  -7   1   4       15.83       15.65      4.88 o 
  -6   1   4        0.61        2.55      2.57 o 
  -5   1   4       32.44       32.32      4.80 o 
  -4   1   4      103.53       96.16      7.96 o 
  -3   1   4      710.14      740.69      5.85 o 
  -2   1   4     1669.39     1668.65     19.68 o 
  -1   1   4      674.35      688.64      5.26 o 
   0   1   4      434.30      417.47      3.01 o 
   1   1   4      225.24      214.63      2.97 o 
   2   1   4      113.09      110.84      1.36 o 
   3   1   4       76.58       70.76      3.21 o 
   4   1   4       33.40       29.29      1.85 o 
   5   1   4        3.07        0.76      1.28 o 
   6   1   4        0.00        0.60      1.35 o 
   7   1   4       56.60       54.10      4.98 o 
   8   1   4        9.02       13.09      4.98 o 
   9   1   4       13.47       21.04      5.54 o 
  -7   2   4        1.14       -0.81      2.12 o 
  -6   2   4      324.93      306.96     12.12 o 
  -5   2   4       54.49       49.94      4.33 o 
  -4   2   4        0.05        0.48      1.08 o 
  -3   2   4      714.64      726.61      7.75 o 
  -2   2   4       18.42       26.41      1.56 o 
  -1   2   4      186.46      183.46      5.68 o 
   0   2   4       10.10        9.80      0.95 o 
   1   2   4     2338.35     2253.72     19.03 o 
   2   2   4     1296.89     1317.88     11.03 o 
   3   2   4      358.94      380.41      6.85 o 
   4   2   4      141.99      182.54      3.49 o 
   5   2   4      110.75      121.47      4.55 o 
   6   2   4      172.36      182.39      2.25 o 
   7   2   4       24.61       22.42      5.50 o 
   8   2   4      160.33      158.46     10.77 o 
   9   2   4        0.62        0.72      2.07 o 
  10   2   4       18.71       21.49      6.70 o 
  -7   3   4       10.04       17.49      5.09 o 
  -6   3   4        5.47        4.27      5.26 o 
  -5   3   4      482.30      443.11      9.55 o 
  -4   3   4        6.33        5.23      2.96 o 
  -3   3   4      541.97      541.06      7.34 o 
  -2   3   4        1.67        1.89      1.26 o 
  -1   3   4       28.32       28.31      2.04 o 
   0   3   4     1196.52     1222.91     16.46 o 
   1   3   4     1716.92     1843.40     17.13 o 
   2   3   4        6.82        4.52      1.57 o 
   3   3   4      835.84      829.07     11.80 o 
   4   3   4       26.25       27.24      1.81 o 
   5   3   4       34.95       30.61      2.13 o 
   6   3   4      150.96      141.85      3.16 o 
   7   3   4       65.74       65.01      2.22 o 
   8   3   4       28.25       30.34      4.71 o 
   9   3   4        7.69        3.92      4.84 o 
  10   3   4       42.65       39.67      6.43 o 
  -6   4   4      149.68      153.33      6.08 o 
  -5   4   4      127.27      122.98      5.16 o 
  -4   4   4     1002.85      953.30     13.48 o 
  -3   4   4        7.04        9.72      2.06 o 
  -2   4   4      108.90      110.62      3.03 o 
  -1   4   4       84.32       77.69      2.47 o 
   0   4   4      493.71      535.18      5.43 o 
   1   4   4       20.85       12.21      1.68 o 
   2   4   4     1377.80     1325.39      9.10 o 
   3   4   4        3.33        4.57      2.01 o 
   4   4   4     2280.80     2201.66     12.90 o 
   5   4   4      542.43      525.93      6.89 o 
   6   4   4      195.71      184.34      7.62 o 
   7   4   4      133.11      117.22      9.22 o 
   8   4   4       92.71       71.16      8.34 o 
   9   4   4        3.87        6.97      3.78 o 
  10   4   4       15.98       14.05      6.87 o 
  -5   5   4        1.43        1.76      5.51 o 
  -4   5   4        0.04        1.44      4.99 o 
  -3   5   4      232.16      218.97      4.78 o 
  -2   5   4      123.76      126.22      3.31 o 
  -1   5   4        0.45        0.74      1.78 o 
   0   5   4        0.45       -1.09      1.62 o 
   1   5   4       63.24       51.46      2.22 o 
   2   5   4     2084.10     2110.23     16.41 o 
   3   5   4      297.54      309.48      5.95 o 
   4   5   4       70.73       72.79      2.97 o 
   5   5   4     1362.36     1336.73     23.38 o 
   6   5   4        1.70        0.28      2.10 o 
   7   5   4      308.33      291.08     11.52 o 
   8   5   4        3.40        3.55      3.44 o 
   9   5   4       69.04       69.90      7.92 o 
  10   5   4      132.28      135.73      6.54 o 
  -5   6   4       34.30       28.83      5.29 o 
  -4   6   4       20.90       25.51      4.69 o 
  -3   6   4      114.76      111.25      4.54 o 
  -2   6   4       86.80       83.20      3.19 o 
  -1   6   4      397.16      382.07      6.73 o 
   0   6   4      774.83      751.37      8.63 o 
   1   6   4     1238.39     1158.16      8.29 o 
   2   6   4        4.38        3.93      1.85 o 
   3   6   4      267.29      238.43      5.42 o 
   4   6   4       77.95       77.63      3.96 o 
   5   6   4       68.76       68.79      3.36 o 
   6   6   4       68.23       65.55      3.29 o 
   7   6   4        9.78        4.69      5.80 o 
   8   6   4       80.33       81.77      9.78 o 
   9   6   4       19.45       21.62      8.88 o 
  10   6   4       22.96       30.19      6.71 o 
  -4   7   4        0.50        1.33      3.58 o 
  -3   7   4      183.17      187.71      6.63 o 
  -2   7   4       30.54       31.02      3.62 o 
  -1   7   4        4.88        5.07      2.04 o 
   0   7   4       12.01        8.49      2.95 o 
   1   7   4       31.54       25.95      2.59 o 
   2   7   4      106.69      115.24      7.30 o 
   3   7   4        0.59       -0.16      0.63 o 
   4   7   4       21.76       23.12      2.26 o 
   5   7   4      488.88      466.54     12.77 o 
   6   7   4      592.96      606.50      7.34 o 
   7   7   4       33.93       30.04      5.07 o 
   8   7   4      174.99      182.43     11.54 o 
   9   7   4        5.87        5.97      5.93 o 
  10   7   4        0.44        1.03      2.18 o 
  -3   8   4      204.59      216.05      7.45 o 
  -2   8   4       15.05       21.23      3.90 o 
  -1   8   4        0.40        2.76      3.19 o 
   0   8   4      262.25      267.40      6.15 o 
   1   8   4        5.26        4.95      2.23 o 
   2   8   4       20.30       21.98      3.54 o 
   3   8   4       77.24       74.79      4.09 o 
   4   8   4     1521.53     1473.04     14.62 o 
   5   8   4       57.71       50.38      6.38 o 
   6   8   4      141.30      149.22      5.74 o 
   7   8   4       24.47       20.50      4.21 o 
   8   8   4       15.33       10.62      7.81 o 
   9   8   4       19.45       22.87      5.60 o 
  -1   9   4       24.00       22.99      4.81 o 
   0   9   4       17.00       15.30      3.95 o 
   1   9   4      105.99      102.52      4.04 o 
   2   9   4       15.08       12.49      3.57 o 
   3   9   4      393.97      407.99      8.16 o 
   4   9   4      136.47      136.79      4.88 o 
   5   9   4       85.16       78.51      6.36 o 
   6   9   4        5.31        3.69      4.19 o 
   7   9   4        0.42        2.89      2.76 o 
   8   9   4       51.84       52.88      6.85 o 
   9   9   4      171.43      195.90     13.64 o 
   1  10   4       45.49       52.58      4.90 o 
   2  10   4       52.70       48.17      4.81 o 
   3  10   4      267.28      272.63      6.51 o 
   4  10   4      227.14      223.93      6.03 o 
   5  10   4        5.62        4.22      4.21 o 
   6  10   4      123.82      121.81      7.62 o 
   7  10   4        0.04        1.33      3.04 o 
   8  10   4       26.89       21.61      6.79 o 
   4  11   4        5.63        8.67      5.60 o 
   5  11   4      108.83      114.70     11.11 o 
  -3  -9   5      119.16      122.91      7.37 o 
  -6  -8   5      134.16      143.22      7.69 o 
  -5  -8   5       54.92       55.73      6.78 o 
  -4  -8   5       64.12       65.97      6.43 o 
  -3  -8   5       10.95       12.53      5.97 o 
  -2  -8   5        8.34       11.30      5.74 o 
  -1  -8   5        0.77       -0.11      1.88 o 
   0  -8   5        7.29       11.46      7.36 o 
   1  -8   5        4.61        2.17      4.16 o 
  -7  -7   5      211.61      219.15      6.90 o 
  -6  -7   5      591.66      619.05     10.26 o 
  -5  -7   5        0.37        2.19      3.18 o 
  -4  -7   5       11.91       11.37      3.81 o 
  -3  -7   5        2.50        1.45      1.42 o 
  -2  -7   5       50.13       47.27      5.38 o 
  -1  -7   5       98.47       94.59      7.06 o 
   0  -7   5       35.90       41.34      4.60 o 
   1  -7   5       11.67        8.54      4.35 o 
   2  -7   5      319.91      324.58     10.64 o 
   3  -7   5       76.77       68.61      7.00 o 
  -8  -6   5       11.74       14.42      7.88 o 
  -7  -6   5       47.08       54.35      5.80 o 
  -6  -6   5       54.21       45.53      4.25 o 
  -5  -6   5        0.80        2.81      5.28 o 
  -4  -6   5      129.68      126.53      4.66 o 
  -3  -6   5      432.72      435.42      8.24 o 
  -2  -6   5      267.79      252.52     14.05 o 
  -1  -6   5      368.49      347.52      6.62 o 
   0  -6   5       15.90       17.53      3.83 o 
   1  -6   5       82.30       97.99      4.47 o 
   2  -6   5        6.64        1.62      1.75 o 
   3  -6   5      205.42      219.41      7.89 o 
   4  -6   5       12.23       11.10      6.01 o 
  -8  -5   5        0.08       -0.13      1.42 o 
  -7  -5   5        2.37        4.97      5.28 o 
  -6  -5   5       54.39       55.03      4.93 o 
  -5  -5   5        0.04        1.70      2.56 o 
  -4  -5   5        1.80        6.13      2.43 o 
  -3  -5   5      288.70      284.73      5.68 o 
  -2  -5   5       32.72       23.65      2.65 o 
  -1  -5   5      365.14      375.21     12.27 o 
   0  -5   5       15.76       15.61      2.73 o 
   1  -5   5       20.74       20.70      2.53 o 
   2  -5   5       53.60       62.12      4.49 o 
   3  -5   5      104.87       97.15      5.26 o 
   4  -5   5        0.79        3.09      5.09 o 
   5  -5   5        8.79        6.18      4.93 o 
  -8  -4   5        8.23        7.99      6.99 o 
  -7  -4   5        0.23        1.56      7.78 o 
  -6  -4   5        6.52        8.28      4.11 o 
  -5  -4   5      128.67      125.67      4.33 o 
  -4  -4   5      403.04      413.80     18.00 o 
  -3  -4   5        2.63        1.02      0.95 o 
  -2  -4   5      266.07      261.02      6.76 o 
  -1  -4   5       89.82       92.45      4.79 o 
   0  -4   5      260.30      273.55      3.77 o 
   1  -4   5      658.34      702.32     31.04 o 
   2  -4   5        0.01        0.16      0.58 o 
   3  -4   5       19.50       13.66      3.22 o 
   4  -4   5       26.58       29.17      5.92 o 
   5  -4   5      268.25      266.42     12.74 o 
   6  -4   5      210.91      205.88     12.48 o 
  -8  -3   5      257.85      258.77      8.72 o 
  -7  -3   5       21.72       21.87      4.68 o 
  -6  -3   5      267.82      274.62      8.15 o 
  -5  -3   5      417.47      410.14     13.16 o 
  -4  -3   5       92.77       79.24      2.37 o 
  -3  -3   5       36.29       30.22      2.23 o 
  -2  -3   5       14.38       15.15      1.75 o 
  -1  -3   5        1.12        0.95      0.65 o 
   0  -3   5     1217.83     1260.30     10.59 o 
   1  -3   5      164.25      183.92      4.41 o 
   2  -3   5       15.50       13.01      1.45 o 
   3  -3   5       80.98       85.15      2.36 o 
   4  -3   5      287.98      265.70     13.18 o 
   5  -3   5      434.93      423.14     20.59 o 
   6  -3   5      392.12      414.30     15.31 o 
   7  -3   5        7.89       11.85      8.73 o 
  -8  -2   5      425.03      437.80     10.93 o 
  -7  -2   5       31.25       29.76      3.88 o 
  -6  -2   5      129.77      127.34      6.08 o 
  -5  -2   5      295.54      280.71      7.60 o 
  -4  -2   5       68.22       60.16      8.90 o 
  -3  -2   5       65.08       52.03      2.08 o 
  -2  -2   5      181.22      182.44      2.76 o 
  -1  -2   5      404.69      407.12      6.15 o 
   0  -2   5      169.30      153.18      3.28 o 
   1  -2   5      545.59      596.73     11.09 o 
   2  -2   5        0.03        0.62      0.75 o 
   3  -2   5       26.44       22.28      1.71 o 
   4  -2   5       24.99       25.02      1.70 o 
   5  -2   5     1320.15     1239.96     12.62 o 
   6  -2   5       14.23       19.32      3.91 o 
   7  -2   5      134.64      129.29      5.80 o 
   8  -2   5        2.90        8.07      7.14 o 
  -8  -1   5        6.65        4.27      6.24 o 
  -7  -1   5        2.12        2.30      8.15 o 
  -6  -1   5      823.97      796.41     12.35 o 
  -5  -1   5       16.09       19.12      3.99 o 
  -4  -1   5        6.70       10.93      3.09 o 
  -3  -1   5      348.42      344.93      4.64 o 
  -2  -1   5     4358.52     4423.50     33.36 o 
  -1  -1   5     4643.24     4603.36     42.30 o 
   0  -1   5      402.29      408.70      7.19 o 
   1  -1   5      148.33      134.15      1.46 o 
   2  -1   5      702.83      741.24     13.27 o 
   3  -1   5        8.59        9.58      1.13 o 
   4  -1   5      173.39      162.61      2.69 o 
   5  -1   5       45.94       47.38      2.51 o 
   6  -1   5      724.21      736.89     11.80 o 
   7  -1   5      436.44      426.02      8.80 o 
   8  -1   5       91.33       83.60      8.53 o 
  -8   0   5       22.04       20.25      5.66 o 
  -7   0   5      177.46      172.07     10.21 o 
  -6   0   5      272.56      264.43     10.93 o 
  -5   0   5       96.11      101.05      4.97 o 
  -4   0   5      121.02      111.10      4.58 o 
  -3   0   5       13.92       11.39      1.58 o 
  -2   0   5      793.53      846.99     10.42 o 
  -1   0   5        4.89        3.34      1.58 o 
   0   0   5      390.98      440.13      3.26 o 
   1   0   5       95.05       99.00      1.69 o 
   2   0   5      838.43      862.08      7.80 o 
   3   0   5      613.40      651.64     13.35 o 
   4   0   5      226.06      223.53      6.33 o 
   5   0   5       84.08       80.01      2.00 o 
   6   0   5      307.12      308.29      5.07 o 
   7   0   5      197.66      218.39      6.19 o 
   8   0   5      129.32      125.89      7.11 o 
   9   0   5        2.30       -3.59      5.01 o 
  -8   1   5       29.29       33.66      7.16 o 
  -7   1   5       32.27       28.11      5.25 o 
  -6   1   5       76.11       74.45      5.05 o 
  -5   1   5      119.76      115.63      5.51 o 
  -4   1   5      105.58      103.91      3.78 o 
  -3   1   5        3.21        0.45      0.55 o 
  -2   1   5     1523.43     1565.95     18.12 o 
  -1   1   5       73.80      106.01      2.44 o 
   0   1   5      155.57      140.92      2.62 o 
   1   1   5      341.33      338.56      3.48 o 
   2   1   5        0.49        1.22      0.48 o 
   3   1   5      572.96      589.24      5.49 o 
   4   1   5      616.78      613.73      6.90 o 
   5   1   5      173.92      189.34      3.57 o 
   6   1   5      238.19      219.78     10.03 o 
   7   1   5      330.87      331.40      9.23 o 
   8   1   5       32.66       31.67      4.99 o 
   9   1   5       67.23       60.19      6.35 o 
  -7   2   5       48.65       49.05      5.95 o 
  -6   2   5       93.11       95.89      5.60 o 
  -5   2   5       13.58       12.27      3.65 o 
  -4   2   5       11.98       11.41      2.57 o 
  -3   2   5       24.75       22.12      1.81 o 
  -2   2   5       16.60       20.42      1.32 o 
  -1   2   5      331.39      348.91      6.51 o 
   0   2   5      426.79      428.29      5.94 o 
   1   2   5      147.83      163.77      1.40 o 
   2   2   5      267.08      289.56      5.76 o 
   3   2   5      189.55      169.58      4.54 o 
   4   2   5      109.98      133.88      1.98 o 
   5   2   5       16.88       27.54      2.61 o 
   6   2   5      119.98      114.68      1.99 o 
   7   2   5      502.67      486.74     14.67 o 
   8   2   5        6.65        5.16      4.15 o 
   9   2   5        0.62        1.22      5.33 o 
  10   2   5       11.19       14.72      7.86 o 
  -7   3   5       76.00       72.75      6.54 o 
  -6   3   5       67.56       59.70      8.16 o 
  -5   3   5      148.08      149.49      6.34 o 
  -4   3   5       42.58       48.49      4.45 o 
  -3   3   5       22.09       22.34      2.83 o 
  -2   3   5      240.13      259.74      5.82 o 
  -1   3   5     1819.46     1782.24     16.38 o 
   0   3   5      106.38       97.42      1.81 o 
   1   3   5       40.78       26.52      1.63 o 
   2   3   5      515.39      501.84      5.16 o 
   3   3   5     1060.75     1071.29     26.03 o 
   4   3   5      867.89      910.29     10.56 o 
   5   3   5      108.93      106.63      2.53 o 
   6   3   5      206.15      187.11      3.43 o 
   7   3   5       79.05       71.87      5.26 o 
   8   3   5       44.57       37.20      3.93 o 
   9   3   5       13.76       10.01      5.44 o 
  10   3   5       31.95       31.11      7.68 o 
  -6   4   5       42.99       35.79      4.91 o 
  -5   4   5       32.39       35.04      4.01 o 
  -4   4   5        2.63        2.17      4.88 o 
  -3   4   5      127.49      123.19      4.96 o 
  -2   4   5        5.20        3.95      1.71 o 
  -1   4   5        8.49        4.63      1.41 o 
   0   4   5     1479.62     1411.74     12.07 o 
   1   4   5     1037.13     1085.59      9.25 o 
   2   4   5     1868.71     1875.80     19.53 o 
   3   4   5     1639.19     1698.64     12.91 o 
   4   4   5      513.79      515.10      5.33 o 
   5   4   5     1049.99     1049.33      9.54 o 
   6   4   5        0.20       -2.41      3.90 o 
   7   4   5      141.16      154.73      4.56 o 
   8   4   5       25.21       17.92      4.09 o 
   9   4   5        9.55        8.45      4.30 o 
  10   4   5       73.18       86.52      6.77 o 
  -5   5   5        0.13        0.49      2.16 o 
  -4   5   5      556.65      580.10     10.03 o 
  -3   5   5        0.02        1.94      1.77 o 
  -2   5   5      499.04      496.17      6.64 o 
  -1   5   5      158.98      144.15      3.16 o 
   0   5   5       10.43       15.87      2.05 o 
   1   5   5      752.85      786.72      8.24 o 
   2   5   5      162.42      160.14      4.04 o 
   3   5   5        0.23       -0.38      1.18 o 
   4   5   5        0.00       -1.28      1.49 o 
   5   5   5      200.94      187.04      4.10 o 
   6   5   5     1504.90     1485.57     12.47 o 
   7   5   5      149.10      150.48      6.23 o 
   8   5   5        3.39        3.73      3.10 o 
   9   5   5       46.10       55.38      8.24 o 
  10   5   5        8.53        5.57      5.71 o 
  -4   6   5       38.17       47.01      3.97 o 
  -3   6   5       40.33       38.17      3.48 o 
  -2   6   5       24.80       23.00      2.47 o 
  -1   6   5        0.79        0.66      0.82 o 
   0   6   5      180.52      173.24      4.35 o 
   1   6   5       25.42       18.59      2.23 o 
   2   6   5       65.18       67.05      3.46 o 
   3   6   5      498.13      523.54      7.44 o 
   4   6   5      113.57      103.63      7.10 o 
   5   6   5      690.93      656.06      8.10 o 
   6   6   5      497.02      490.06      8.44 o 
   7   6   5     1757.38     1755.27     15.78 o 
   8   6   5        2.22        9.07      6.68 o 
   9   6   5       91.27       88.51      9.57 o 
  10   6   5        1.68        2.88      3.59 o 
  -4   7   5      318.80      312.22      8.77 o 
  -3   7   5       96.24       94.33      4.80 o 
  -2   7   5       63.39       67.86      3.93 o 
  -1   7   5      309.22      311.96      6.76 o 
   0   7   5      182.79      174.93      4.89 o 
   1   7   5       79.54       68.74      3.11 o 
   2   7   5       34.45       31.51      2.90 o 
   3   7   5       52.64       43.86      3.71 o 
   4   7   5       32.21       28.81      2.96 o 
   5   7   5      804.66      812.13     22.88 o 
   6   7   5      269.90      260.47     11.05 o 
   7   7   5       49.43       50.80      5.26 o 
   8   7   5        0.00        2.97      4.02 o 
   9   7   5        1.55        4.51      4.41 o 
  10   7   5        2.72        4.46     10.14 o 
  -2   8   5      111.77      121.69      5.11 o 
  -1   8   5        0.70        1.86      2.69 o 
   0   8   5       66.85       57.24      3.05 o 
   1   8   5       79.19       71.59      3.36 o 
   2   8   5        4.70        2.84      2.80 o 
   3   8   5        1.97        2.33      2.41 o 
   4   8   5      592.58      610.39     11.83 o 
   5   8   5       25.70       19.59      2.94 o 
   6   8   5      120.45      119.34      6.54 o 
   7   8   5      143.77      151.91      6.05 o 
   8   8   5        3.21        5.30      8.36 o 
   9   8   5       68.89       57.15      8.99 o 
  10   8   5        0.38        1.58      7.07 o 
  -1   9   5       31.41       28.63      4.48 o 
   0   9   5       96.41       95.18      4.72 o 
   1   9   5      202.50      208.83      5.27 o 
   2   9   5      250.93      246.90      6.07 o 
   3   9   5       73.63       74.42      4.48 o 
   4   9   5        0.69        1.49      2.25 o 
   5   9   5        8.31        7.23      4.52 o 
   6   9   5      592.01      547.41     12.63 o 
   7   9   5        0.20       -0.16      2.15 o 
   8   9   5       52.86       58.70      7.67 o 
   9   9   5       52.89       68.94      9.94 o 
   1  10   5        0.00        2.21      1.94 o 
   2  10   5       84.63       89.85      5.34 o 
   3  10   5      325.00      344.44      8.32 o 
   4  10   5        5.61        6.51      4.55 o 
   5  10   5      258.23      278.90      8.18 o 
   6  10   5        1.03        2.86      3.43 o 
   7  10   5      311.33      339.59      9.26 o 
   8  10   5       76.60       84.22      6.01 o 
   4  11   5        0.38        1.56      3.23 o 
   5  11   5      143.15      154.17      9.63 o 
   6  11   5      198.63      204.58     12.94 o 
  -5  -8   6       26.56       22.06      7.11 o 
  -4  -8   6       30.81       31.90      6.07 o 
  -3  -8   6       61.59       54.01      7.05 o 
  -2  -8   6      117.50      119.45      7.17 o 
  -1  -8   6      200.18      197.73     12.05 o 
   0  -8   6       83.42       74.23      7.03 o 
  -7  -7   6        0.59       -1.42      5.84 o 
  -6  -7   6      196.71      195.33      8.16 o 
  -5  -7   6        0.00        0.02      1.18 o 
  -4  -7   6       44.92       40.92      5.61 o 
  -3  -7   6        4.99        2.80      4.69 o 
  -2  -7   6       75.36       70.06      5.66 o 
  -1  -7   6       23.52       30.44      5.09 o 
   0  -7   6      383.55      384.61     13.62 o 
   1  -7   6        2.12        5.13      3.90 o 
   2  -7   6       31.15       26.17      6.57 o 
  -7  -6   6       47.51       43.34      5.99 o 
  -6  -6   6      141.47      155.16      5.59 o 
  -5  -6   6      187.45      196.05      5.78 o 
  -4  -6   6      116.68      106.44      4.39 o 
  -3  -6   6        0.08        0.13      3.78 o 
  -2  -6   6        7.49        6.62      3.37 o 
  -1  -6   6        2.78       -0.02      0.69 o 
   0  -6   6        5.35        4.81      4.68 o 
   1  -6   6        2.15        0.18      0.67 o 
   2  -6   6       21.90       26.84      4.32 o 
   3  -6   6       12.75       15.28      6.33 o 
   4  -6   6      171.74      194.20     12.28 o 
  -8  -5   6       19.06       12.85      6.60 o 
  -7  -5   6      120.31      139.32     10.45 o 
  -6  -5   6       24.73       25.38      5.05 o 
  -5  -5   6       15.97       15.37      3.58 o 
  -4  -5   6      988.33     1002.06     10.49 o 
  -3  -5   6       72.62       75.96      4.26 o 
  -2  -5   6      475.31      465.10      8.70 o 
  -1  -5   6       18.16       14.46      3.59 o 
   0  -5   6        7.39       12.10      2.61 o 
   1  -5   6      320.55      309.60      5.32 o 
   2  -5   6      363.33      355.64      6.61 o 
   3  -5   6       93.36      113.46      5.52 o 
   4  -5   6       27.08       40.01      7.70 o 
   5  -5   6       49.63       49.28      9.94 o 
  -8  -4   6      126.14      138.54      7.55 o 
  -7  -4   6       64.85       77.02      6.07 o 
  -6  -4   6        0.03        0.84     20.37 o 
  -5  -4   6      199.58      201.29      5.24 o 
  -4  -4   6      339.78      339.09      7.33 o 
  -3  -4   6        0.77       -0.41      1.20 o 
  -2  -4   6      144.18      145.35      3.23 o 
  -1  -4   6      571.15      544.61     11.84 o 
   0  -4   6      115.57      105.38      2.77 o 
   1  -4   6      315.00      321.60      4.62 o 
   2  -4   6       62.44       58.97      3.13 o 
   3  -4   6       60.02       52.38      3.09 o 
   4  -4   6      139.61      153.80      8.22 o 
   5  -4   6        0.13        3.02      8.23 o 
   6  -4   6      327.70      331.01     15.37 o 
  -8  -3   6        8.89       11.69      6.64 o 
  -7  -3   6        1.41        0.10      1.70 o 
  -6  -3   6      324.25      327.65     16.84 o 
  -5  -3   6      726.70      689.54     17.19 o 
  -4  -3   6      392.73      374.74      7.33 o 
  -3  -3   6        0.08        0.22      1.33 o 
  -2  -3   6       62.00       58.78      2.12 o 
  -1  -3   6       29.61       26.50      1.39 o 
   0  -3   6     1857.98     1789.26     10.22 o 
   1  -3   6      133.26      135.72      2.26 o 
   2  -3   6        8.85        9.70      1.44 o 
   3  -3   6      169.47      168.96      5.69 o 
   4  -3   6        0.13        1.18      1.86 o 
   5  -3   6       61.20       55.56      5.35 o 
   6  -3   6       40.73       31.97      8.45 o 
   7  -3   6      186.93      181.10     12.77 o 
  -8  -2   6        0.61        1.55      4.63 o 
  -7  -2   6      291.54      281.50      7.23 o 
  -6  -2   6      269.73      280.33     11.55 o 
  -5  -2   6      345.51      339.72      8.76 o 
  -4  -2   6      380.07      379.42      8.50 o 
  -3  -2   6      540.05      502.97      8.72 o 
  -2  -2   6      799.68      758.71      5.03 o 
  -1  -2   6     1653.62     1671.01     19.00 o 
   0  -2   6       16.49       13.99      0.90 o 
   1  -2   6       61.62       66.89      1.57 o 
   2  -2   6       75.08       77.34      3.79 o 
   3  -2   6        0.96        3.04      1.28 o 
   4  -2   6      117.50      129.75      4.65 o 
   5  -2   6      193.67      193.56      5.80 o 
   6  -2   6        5.58        2.29      2.87 o 
   7  -2   6      347.32      327.43      8.25 o 
   8  -2   6       13.82       19.67      5.72 o 
  -8  -1   6       68.49       75.46      6.47 o 
  -7  -1   6      198.68      211.95      7.88 o 
  -6  -1   6      584.50      584.78     11.27 o 
  -5  -1   6        5.34        3.14      2.78 o 
  -4  -1   6      391.69      384.34      8.45 o 
  -3  -1   6       61.57       52.38      1.97 o 
  -2  -1   6      528.50      556.80      4.39 o 
  -1  -1   6       20.85       22.57      1.17 o 
   0  -1   6       18.94       14.02      2.17 o 
   1  -1   6      124.71      127.31      3.15 o 
   2  -1   6      140.80      154.11      2.82 o 
   3  -1   6      371.05      401.79     10.02 o 
   4  -1   6       42.31       35.70      1.73 o 
   5  -1   6     1092.62     1033.94     17.77 o 
   6  -1   6      167.53      151.36      5.51 o 
   7  -1   6       62.77       59.84      4.60 o 
   8  -1   6       56.86       58.70      6.37 o 
  -8   0   6        0.15        1.50      3.36 o 
  -7   0   6        1.35        3.52      4.05 o 
  -6   0   6      475.76      472.40     10.09 o 
  -5   0   6      612.07      604.76     18.97 o 
  -4   0   6      432.35      408.07      7.86 o 
  -3   0   6       23.47       27.68      1.66 o 
  -2   0   6        4.34        3.70      1.94 o 
  -1   0   6      541.98      586.48      4.82 o 
   0   0   6     1102.30     1212.85     10.08 o 
   1   0   6        7.42       14.33      1.23 o 
   2   0   6      265.59      272.51      2.74 o 
   3   0   6      417.78      416.15      6.37 o 
   4   0   6      403.14      417.36      7.47 o 
   5   0   6       68.68       70.03      2.30 o 
   6   0   6        4.43        4.21      1.91 o 
   7   0   6       39.83       40.27      3.92 o 
   8   0   6        0.98       -0.73      4.72 o 
   9   0   6        7.90        4.37      5.28 o 
  -7   1   6        5.14        2.92      3.49 o 
  -6   1   6        1.74        5.45      3.30 o 
  -5   1   6        0.17       -1.10      3.17 o 
  -4   1   6       87.67       76.72      3.64 o 
  -3   1   6        6.95        5.54      1.88 o 
  -2   1   6      202.67      189.74      3.67 o 
  -1   1   6       66.56       72.74      2.10 o 
   0   1   6     3621.13     3675.54     22.54 o 
   1   1   6      591.18      583.24      6.94 o 
   2   1   6       16.76       27.17      0.85 o 
   3   1   6        3.63        6.19      0.95 o 
   4   1   6      255.74      224.14      4.76 o 
   5   1   6       48.11       46.16      3.12 o 
   6   1   6        0.83        1.53      3.18 o 
   7   1   6      223.24      205.24      7.36 o 
   8   1   6        9.99       15.32      5.39 o 
   9   1   6      272.04      291.25     10.17 o 
  -7   2   6       43.55       42.36      6.06 o 
  -6   2   6        6.59       11.47      5.14 o 
  -5   2   6       57.41       53.86      6.06 o 
  -4   2   6       40.51       39.58      3.16 o 
  -3   2   6      586.64      597.34      8.25 o 
  -2   2   6      383.79      410.89      5.56 o 
  -1   2   6        4.76       13.41      1.62 o 
   0   2   6      352.42      347.56      4.59 o 
   1   2   6      931.60      913.76      4.48 o 
   2   2   6      101.73      103.80      1.58 o 
   3   2   6       39.43       38.79      1.11 o 
   4   2   6       15.88       12.98      0.91 o 
   5   2   6      124.17      128.32      3.99 o 
   6   2   6        0.08        1.32      1.79 o 
   7   2   6       26.74       24.81      6.61 o 
   8   2   6       19.90       13.68      4.22 o 
   9   2   6      217.98      229.94      9.06 o 
  10   2   6       10.88       14.67      7.05 o 
  -6   3   6      145.93      134.50     11.81 o 
  -5   3   6       57.94       57.57      7.59 o 
  -4   3   6       82.76       86.73      4.33 o 
  -3   3   6       98.74      101.02      5.52 o 
  -2   3   6       31.58       31.91      2.66 o 
  -1   3   6      274.71      259.88      5.00 o 
   0   3   6      210.07      213.90      2.35 o 
   1   3   6      747.65      767.73      7.24 o 
   2   3   6     1262.68     1303.31      6.82 o 
   3   3   6       18.78       23.69      1.87 o 
   4   3   6      112.74      120.56      2.25 o 
   5   3   6      658.96      654.27      5.91 o 
   6   3   6      113.71      113.75      2.26 o 
   7   3   6       61.48       61.02      4.06 o 
   8   3   6      168.38      163.47      9.52 o 
   9   3   6       27.00       17.87      6.42 o 
  10   3   6       80.22       84.06      7.61 o 
  -6   4   6      300.89      308.61      8.09 o 
  -5   4   6      341.30      338.00      7.83 o 
  -4   4   6       79.21       76.68      4.49 o 
  -3   4   6      197.15      209.96      6.48 o 
  -2   4   6       16.28       15.78      3.07 o 
  -1   4   6       69.08       64.58      2.13 o 
   0   4   6       46.93       45.89      1.24 o 
   1   4   6      808.41      826.13     10.84 o 
   2   4   6        0.10        1.10      1.33 o 
   3   4   6      279.09      284.47      4.67 o 
   4   4   6      168.22      162.43     11.94 o 
   5   4   6       43.26       42.65      2.86 o 
   6   4   6      273.73      267.13      5.79 o 
   7   4   6      137.01      126.90      5.88 o 
   8   4   6       37.47       25.56      4.71 o 
   9   4   6       19.08       22.21      5.65 o 
  10   4   6        1.26        0.13      3.18 o 
  -5   5   6       19.34       18.84      5.56 o 
  -4   5   6      432.16      433.58      8.91 o 
  -3   5   6       59.84       63.46      3.83 o 
  -2   5   6       43.57       38.19      2.28 o 
  -1   5   6        7.33        6.77      1.83 o 
   0   5   6      223.01      210.40      3.79 o 
   1   5   6       12.90       18.11      1.77 o 
   2   5   6      184.97      148.75      4.04 o 
   3   5   6       82.25       86.39      3.35 o 
   4   5   6      246.98      249.31      5.07 o 
   5   5   6     1592.76     1534.67     12.05 o 
   6   5   6      382.00      377.22      6.79 o 
   7   5   6       37.38       41.75      4.79 o 
   8   5   6       21.84       22.19      4.25 o 
   9   5   6       70.41       72.90      6.04 o 
  10   5   6        0.37        1.93      6.03 o 
  -4   6   6        0.38        1.33      4.48 o 
  -3   6   6      187.72      170.76      6.66 o 
  -2   6   6      951.32      964.65     10.52 o 
  -1   6   6      671.94      652.66      6.71 o 
   0   6   6      474.47      449.14      5.80 o 
   1   6   6      183.75      161.72      4.71 o 
   2   6   6       38.62       35.05      2.68 o 
   3   6   6      351.32      366.92      6.44 o 
   4   6   6        1.04        3.01      2.18 o 
   5   6   6      520.47      505.72      7.45 o 
   6   6   6        8.14        7.25      2.81 o 
   7   6   6     1713.72     1711.00     14.78 o 
   8   6   6       70.24       61.26      8.05 o 
   9   6   6        4.37        5.44      5.80 o 
  10   6   6       10.71       11.68      8.14 o 
  -3   7   6       72.31       81.99      4.72 o 
  -2   7   6        6.65        5.81      3.02 o 
  -1   7   6        3.98        5.04      3.38 o 
   0   7   6       12.46       14.20      2.23 o 
   1   7   6        0.02        1.56      2.43 o 
   2   7   6       44.89       40.60      3.56 o 
   3   7   6        4.90        2.26      1.93 o 
   4   7   6       93.36       98.68      3.61 o 
   5   7   6       26.69       25.52      4.66 o 
   6   7   6       11.02       11.04      2.69 o 
   7   7   6      383.94      404.16      8.02 o 
   8   7   6       58.50       57.97      5.09 o 
   9   7   6       99.53      103.19     10.06 o 
  10   7   6       20.78       27.50      8.23 o 
  -2   8   6      295.97      309.32      7.09 o 
  -1   8   6       15.52       13.23      4.02 o 
   0   8   6       87.28       92.99      4.04 o 
   1   8   6      202.26      202.59      4.72 o 
   2   8   6        8.37       13.35      2.95 o 
   3   8   6       89.18       72.98      3.76 o 
   4   8   6       26.51       35.45      4.03 o 
   5   8   6       59.59       50.18      3.47 o 
   6   8   6      454.45      471.73      7.99 o 
   7   8   6       92.85       98.71      4.16 o 
   8   8   6        3.68        6.70      5.06 o 
   9   8   6      126.72      155.36     11.66 o 
  10   8   6        8.99       11.20     10.42 o 
  -1   9   6        6.40        7.74      4.83 o 
   0   9   6      128.75      132.71      4.59 o 
   1   9   6        4.60        5.64      3.21 o 
   2   9   6      206.42      196.61      5.68 o 
   3   9   6        0.01        0.88      4.78 o 
   4   9   6        9.00       10.01      3.61 o 
   5   9   6        1.34        4.57      4.99 o 
   6   9   6      212.66      229.84      9.02 o 
   7   9   6       70.82       74.47      5.08 o 
   8   9   6       16.50       19.96      5.18 o 
   9   9   6       48.56       45.11      9.90 o 
   1  10   6        0.16        1.66      2.30 o 
   2  10   6      142.96      134.30      5.32 o 
   3  10   6      159.11      185.96      8.76 o 
   4  10   6       19.65       18.57      4.92 o 
   5  10   6      240.40      233.54      7.29 o 
   6  10   6       55.65       63.50      6.30 o 
   7  10   6       19.35       19.74      5.23 o 
   8  10   6       38.68       48.63      6.01 o 
   4  11   6      236.33      242.76      6.79 o 
   5  11   6        9.87       16.97      6.32 o 
   6  11   6       24.46       24.05      7.25 o 
  -4  -8   7        1.34        2.90      8.25 o 
  -3  -8   7       24.06       25.82      7.20 o 
  -2  -8   7       42.26       43.29      7.33 o 
  -1  -8   7        3.73        2.24     21.37 o 
  -6  -7   7      183.78      180.99     12.29 o 
  -5  -7   7        7.14        4.86     13.33 o 
  -4  -7   7       55.65       67.58      6.16 o 
  -3  -7   7       77.34       78.39      6.10 o 
  -2  -7   7        4.53        1.03      3.58 o 
  -1  -7   7        5.57        2.44      7.01 o 
   0  -7   7       61.95       62.83      5.94 o 
   1  -7   7       70.39       60.09      5.07 o 
  -7  -6   7        4.51        2.67      6.00 o 
  -6  -6   7        8.09       10.92      7.32 o 
  -5  -6   7        9.57        2.39      8.46 o 
  -4  -6   7      361.77      372.79      9.62 o 
  -3  -6   7      224.85      219.10      7.72 o 
  -2  -6   7       72.72       67.18      5.12 o 
  -1  -6   7      308.22      304.52     12.88 o 
   0  -6   7       29.98       28.92      4.90 o 
   1  -6   7        0.05        3.92      3.59 o 
   2  -6   7      183.65      175.10      7.86 o 
   3  -6   7       28.85       23.06      6.89 o 
  -7  -5   7       99.90       97.53      6.96 o 
  -6  -5   7        0.11        3.77      7.97 o 
  -5  -5   7       63.12       57.44      3.73 o 
  -4  -5   7       90.60       85.59      3.80 o 
  -3  -5   7      154.08      155.62      5.57 o 
  -2  -5   7      113.78      105.14      5.55 o 
  -1  -5   7       65.66       63.76      6.62 o 
   0  -5   7       21.36       15.49      4.03 o 
   1  -5   7       19.85       24.10      3.46 o 
   2  -5   7        0.71        0.60      1.54 o 
   3  -5   7       28.86       26.45      6.40 o 
   4  -5   7        6.24        7.72      7.00 o 
   5  -5   7        7.12       14.56      9.04 o 
  -7  -4   7        8.26        9.30      6.21 o 
  -6  -4   7        8.67       11.22      6.30 o 
  -5  -4   7      121.80      137.88      9.60 o 
  -4  -4   7      265.46      261.84      7.55 o 
  -3  -4   7       75.22       71.07      3.22 o 
  -2  -4   7     1796.68     1820.50     39.63 o 
  -1  -4   7      210.59      214.41      7.98 o 
   0  -4   7      116.88      119.81      4.04 o 
   1  -4   7       18.98       24.09      2.00 o 
   2  -4   7       23.63       31.10      2.17 o 
   3  -4   7      305.47      301.50      6.96 o 
   4  -4   7       17.79       11.55      4.22 o 
   5  -4   7        7.61       11.07      9.18 o 
   6  -4   7      180.93      215.90     13.65 o 
  -8  -3   7      124.62      128.04      6.08 o 
  -7  -3   7       84.06       90.33      6.52 o 
  -6  -3   7      225.88      237.52      8.72 o 
  -5  -3   7       27.64       26.40      5.14 o 
  -4  -3   7       28.28       26.34      3.22 o 
  -3  -3   7      714.18      703.66      9.51 o 
  -2  -3   7      353.03      344.92     11.02 o 
  -1  -3   7       75.48       71.47      1.55 o 
   0  -3   7       13.74       13.61      1.30 o 
   1  -3   7       77.12       78.35      1.78 o 
   2  -3   7       78.77       74.13      3.05 o 
   3  -3   7       58.88       63.40      2.81 o 
   4  -3   7      227.24      225.73     10.57 o 
   5  -3   7       57.79       43.17      5.88 o 
   6  -3   7      214.33      230.40     12.57 o 
   7  -3   7       95.87      114.76     11.17 o 
  -8  -2   7      112.60      115.89      7.17 o 
  -7  -2   7      107.66      112.22      5.35 o 
  -6  -2   7        2.21        2.06      3.57 o 
  -5  -2   7      271.18      272.35     11.75 o 
  -4  -2   7        0.11        1.85      2.76 o 
  -3  -2   7      864.96      848.73      9.13 o 
  -2  -2   7        1.09        1.89      1.13 o 
  -1  -2   7        8.50        6.30      0.92 o 
   0  -2   7      134.61      136.76      3.56 o 
   1  -2   7       59.88       55.93      1.33 o 
   2  -2   7        4.19        2.91      1.23 o 
   3  -2   7      432.94      438.78     11.86 o 
   4  -2   7      338.78      338.72      6.64 o 
   5  -2   7      501.63      522.29     10.47 o 
   6  -2   7      550.32      551.95      9.70 o 
   7  -2   7       41.97       40.50      4.96 o 
  -8  -1   7       29.36       34.70      7.18 o 
  -7  -1   7      107.51      107.74      6.35 o 
  -6  -1   7       10.62        9.46      4.52 o 
  -5  -1   7       93.70       89.73      5.25 o 
  -4  -1   7       10.71       15.61      3.91 o 
  -3  -1   7      162.73      183.11      4.29 o 
  -2  -1   7      165.60      142.93      2.48 o 
  -1  -1   7      735.41      688.83      4.03 o 
   0  -1   7      331.04      332.06      5.50 o 
   1  -1   7     1421.62     1445.78     15.33 o 
   2  -1   7        2.63        4.70      0.77 o 
   3  -1   7       43.43       43.86      2.40 o 
   4  -1   7       34.72       31.18      3.32 o 
   5  -1   7      437.35      418.55      8.61 o 
   6  -1   7       15.34       17.69      3.65 o 
   7  -1   7        4.06        2.05      3.49 o 
   8  -1   7        8.86        8.31      4.93 o 
  -7   0   7        4.23        2.79      6.64 o 
  -6   0   7        1.57        2.58      7.29 o 
  -5   0   7      161.09      162.81      6.22 o 
  -4   0   7      555.47      562.68      7.50 o 
  -3   0   7        0.04        0.21      1.38 o 
  -2   0   7       73.08       76.21      2.98 o 
  -1   0   7      131.42      123.41      2.09 o 
   0   0   7      471.86      440.31      5.19 o 
   1   0   7      192.00      174.10      2.37 o 
   2   0   7      889.39      907.78      8.84 o 
   3   0   7        6.03        6.85      1.11 o 
   4   0   7      238.07      240.29      4.80 o 
   5   0   7        4.43        4.80      3.60 o 
   6   0   7       16.68       13.44      3.22 o 
   7   0   7       24.03       26.12      3.98 o 
   8   0   7       21.14       11.61      5.66 o 
   9   0   7        2.61        4.07      5.73 o 
  -7   1   7       37.89       40.16      6.28 o 
  -6   1   7        0.89       -0.08      0.73 o 
  -5   1   7        5.42        7.99      4.30 o 
  -4   1   7      810.34      818.59     14.13 o 
  -3   1   7       18.65       13.45      1.55 o 
  -2   1   7       48.95       61.03      2.48 o 
  -1   1   7     1383.51     1490.42     13.50 o 
   0   1   7        0.22        1.66      1.08 o 
   1   1   7        0.08        0.97      0.52 o 
   2   1   7      298.03      337.14      2.80 o 
   3   1   7      143.55      147.43      2.40 o 
   4   1   7      459.89      453.76      3.99 o 
   5   1   7      755.67      760.03      9.22 o 
   6   1   7      309.49      303.97      6.72 o 
   7   1   7      105.82      100.22      5.94 o 
   8   1   7      117.78      109.21      8.06 o 
   9   1   7       96.38       91.68      7.06 o 
  -7   2   7        9.39       11.32     10.33 o 
  -6   2   7       19.64       21.76      5.05 o 
  -5   2   7      131.86      132.04      5.92 o 
  -4   2   7        7.55        8.36      3.14 o 
  -3   2   7      187.04      164.49      5.53 o 
  -2   2   7       57.44       55.02      1.45 o 
  -1   2   7      356.05      370.58      6.45 o 
   0   2   7        9.43       11.63      1.04 o 
   1   2   7        2.05        1.84      1.29 o 
   2   2   7       35.87       38.87      1.29 o 
   3   2   7       99.48      122.06      2.68 o 
   4   2   7        7.15       14.20      1.00 o 
   5   2   7      182.63      169.40      4.18 o 
   6   2   7      742.70      733.75      9.26 o 
   7   2   7      127.95      124.37      6.66 o 
   8   2   7       30.27       24.00      5.20 o 
   9   2   7       34.96       29.13      6.15 o 
  -6   3   7        9.13       11.31      5.67 o 
  -5   3   7      316.88      335.06      8.89 o 
  -4   3   7       30.69       25.52      3.21 o 
  -3   3   7        1.65        4.07      2.13 o 
  -2   3   7       21.92       17.54      3.18 o 
  -1   3   7        6.53        3.68      1.90 o 
   0   3   7      425.66      440.05      4.07 o 
   1   3   7      270.49      257.59      3.26 o 
   2   3   7       53.50       50.20      1.88 o 
   3   3   7        1.06        1.04      1.01 o 
   4   3   7      840.03      858.03      8.95 o 
   5   3   7       71.52       69.47      2.01 o 
   6   3   7      395.77      372.03      6.84 o 
   7   3   7      340.32      299.56      6.82 o 
   8   3   7       49.39       34.18      4.55 o 
   9   3   7       11.94       11.77      5.81 o 
  10   3   7        7.00        2.26      7.15 o 
  -6   4   7        0.53        3.82      5.52 o 
  -5   4   7        0.04        0.88      3.75 o 
  -4   4   7       26.15       20.40      3.73 o 
  -3   4   7        1.29        1.29      2.53 o 
  -2   4   7        0.06       -0.18      1.68 o 
  -1   4   7      348.62      341.09      6.28 o 
   0   4   7      469.17      468.91      4.79 o 
   1   4   7      541.42      532.65      7.15 o 
   2   4   7        3.71        2.21      1.02 o 
   3   4   7       36.83       29.95      2.36 o 
   4   4   7      267.70      288.08      5.89 o 
   5   4   7        7.17        7.53      1.80 o 
   6   4   7      201.56      191.97      5.06 o 
   7   4   7        0.05        1.79      2.25 o 
   8   4   7      255.76      258.72      6.87 o 
   9   4   7        5.47        4.48      4.56 o 
  10   4   7      120.77      101.73      7.01 o 
  -5   5   7       11.27       10.82      6.94 o 
  -4   5   7        2.18        4.22      3.54 o 
  -3   5   7      612.19      607.73      8.66 o 
  -2   5   7      334.76      332.61      8.18 o 
  -1   5   7      487.14      471.39      4.00 o 
   0   5   7      794.35      804.79      6.44 o 
   1   5   7       49.19       39.28      2.23 o 
   2   5   7       14.81       18.51      2.29 o 
   3   5   7       35.67       33.54      2.68 o 
   4   5   7        3.86        7.51      2.33 o 
   5   5   7      529.18      539.97      6.25 o 
   6   5   7       30.25       27.54      3.28 o 
   7   5   7       68.12       67.15      4.22 o 
   8   5   7      512.81      542.54     15.75 o 
   9   5   7      132.58      119.14      6.85 o 
  10   5   7        6.97        3.52      3.86 o 
  -4   6   7       27.62       30.61      4.05 o 
  -3   6   7      477.39      463.60      8.14 o 
  -2   6   7        0.01        3.28      2.68 o 
  -1   6   7        0.33        0.59      1.65 o 
   0   6   7      291.33      287.78      3.48 o 
   1   6   7       57.54       63.77      2.74 o 
   2   6   7      157.48      165.51      4.68 o 
   3   6   7       66.76       69.90      3.60 o 
   4   6   7      141.42      126.02      3.65 o 
   5   6   7      315.17      316.37      5.33 o 
   6   6   7     1214.61     1193.76     11.96 o 
   7   6   7      674.42      680.90      9.72 o 
   8   6   7      123.77      130.62      6.54 o 
   9   6   7      142.53      130.45     10.27 o 
  10   6   7       28.32       29.35      7.11 o 
  -3   7   7      459.17      499.18      8.95 o 
  -2   7   7       52.83       53.53      3.63 o 
  -1   7   7      146.72      148.02      4.35 o 
   0   7   7       21.72       18.79      2.54 o 
   1   7   7      329.25      323.66      5.15 o 
   2   7   7       94.01       92.23      3.83 o 
   3   7   7       17.61        9.20      2.97 o 
   4   7   7      165.78      150.14      4.97 o 
   5   7   7        2.80        1.22      2.10 o 
   6   7   7       90.01       90.46      3.91 o 
   7   7   7      699.78      675.14     12.93 o 
   8   7   7       12.76       11.15      4.03 o 
   9   7   7      278.47      248.43     13.48 o 
  10   7   7        6.65        4.26      7.22 o 
  -2   8   7        7.77        6.17      4.02 o 
  -1   8   7        3.84        6.03      4.35 o 
   0   8   7       58.62       56.19      3.33 o 
   1   8   7      202.99      199.72      4.71 o 
   2   8   7       96.82      108.77      5.35 o 
   3   8   7       13.00       12.21      3.13 o 
   4   8   7       47.85       33.99      3.64 o 
   5   8   7        0.49       -2.01      7.60 o 
   6   8   7      368.74      377.44     17.34 o 
   7   8   7      195.04      195.31      5.96 o 
   8   8   7      378.95      356.05      8.03 o 
   9   8   7       22.33       18.87      9.90 o 
  10   8   7       56.26       59.19     10.30 o 
  -1   9   7        7.06        8.26      4.55 o 
   0   9   7      211.14      215.80      5.50 o 
   1   9   7      174.95      174.08      4.97 o 
   2   9   7        0.17       -0.52      2.63 o 
   3   9   7      102.50      104.68      4.53 o 
   4   9   7        0.31        3.84      3.02 o 
   5   9   7       18.49       14.98      5.51 o 
   6   9   7       43.66       35.07      5.70 o 
   7   9   7        0.04        4.47      4.56 o 
   8   9   7       77.62       70.04      6.73 o 
   9   9   7        3.83        5.93     10.52 o 
   1  10   7      121.10      136.11      5.72 o 
   2  10   7       38.51       41.92      4.43 o 
   3  10   7       62.81       63.02      4.37 o 
   4  10   7       10.44        7.87      4.75 o 
   5  10   7        4.73        4.35      4.38 o 
   6  10   7      166.44      181.80      8.69 o 
   7  10   7        7.03        9.12      6.93 o 
   8  10   7       36.07       48.38      6.52 o 
   4  11   7      101.83      102.31      5.88 o 
   5  11   7      342.47      350.28      7.90 o 
   6  11   7       25.94       27.32      5.93 o 
  -5  -7   8       12.80        9.58      9.41 o 
  -4  -7   8        1.55        0.93      3.38 o 
  -3  -7   8       83.42       73.07      6.48 o 
  -2  -7   8       27.05       30.06      6.56 o 
  -1  -7   8      268.56      276.93     13.47 o 
   0  -7   8      266.90      280.54      9.73 o 
   1  -7   8       18.67       28.82      6.84 o 
  -6  -6   8       16.76       15.04      9.08 o 
  -5  -6   8        3.88       -2.25      8.09 o 
  -4  -6   8        5.01        6.55      8.72 o 
  -3  -6   8       90.70       78.28      6.37 o 
  -2  -6   8       40.13       38.26      5.10 o 
  -1  -6   8      288.38      306.43     13.10 o 
   0  -6   8        4.88        5.91      5.19 o 
   1  -6   8       12.28       10.64      4.48 o 
   2  -6   8       38.84       30.53      5.79 o 
   3  -6   8        6.58        2.67      6.22 o 
  -7  -5   8      229.91      264.17     10.34 o 
  -6  -5   8       46.99       54.19      9.35 o 
  -5  -5   8      188.60      198.81     11.74 o 
  -4  -5   8       14.88       13.31      7.87 o 
  -3  -5   8       26.39       20.59      4.57 o 
  -2  -5   8       66.24       66.57      4.91 o 
  -1  -5   8      368.43      374.51     13.59 o 
   0  -5   8        3.04       -0.34      3.61 o 
   1  -5   8        5.82        4.19      3.70 o 
   2  -5   8       12.25       15.54      3.77 o 
   3  -5   8       18.30       19.54      6.08 o 
   4  -5   8       51.82       38.99     10.20 o 
  -7  -4   8      291.59      310.56     14.75 o 
  -6  -4   8      195.35      195.93      8.93 o 
  -5  -4   8        0.13        0.87      3.17 o 
  -4  -4   8       59.96       52.89      7.80 o 
  -3  -4   8       78.33       82.57      4.79 o 
  -2  -4   8       18.08       17.09      2.79 o 
  -1  -4   8      482.18      474.71      8.39 o 
   0  -4   8       84.28       83.65      3.82 o 
   1  -4   8       81.82       76.42      3.34 o 
   2  -4   8        0.24        0.59      2.34 o 
   3  -4   8       18.60       11.70      7.50 o 
   4  -4   8        5.28        5.87      6.00 o 
   5  -4   8      120.22      129.28     10.13 o 
  -7  -3   8        0.51        0.15      2.98 o 
  -6  -3   8      149.82      150.43      9.95 o 
  -5  -3   8        4.21        0.55      1.23 o 
  -4  -3   8      266.26      235.76     11.42 o 
  -3  -3   8      309.70      286.87     20.53 o 
  -2  -3   8        1.08       -1.09      1.71 o 
  -1  -3   8      904.16      869.66     15.48 o 
   0  -3   8      805.00      789.88      8.52 o 
   1  -3   8      104.88      107.55      3.47 o 
   2  -3   8      371.50      383.16      6.60 o 
   3  -3   8       33.93       27.39      2.91 o 
   4  -3   8      151.56      180.27     10.30 o 
   5  -3   8      128.69      125.96      9.44 o 
   6  -3   8        9.94       16.14      8.07 o 
  -7  -2   8       13.02        5.55      9.24 o 
  -6  -2   8       33.93       28.64      4.98 o 
  -5  -2   8      120.83      124.27      6.66 o 
  -4  -2   8        2.47        6.02      4.82 o 
  -3  -2   8      823.44      836.91     17.69 o 
  -2  -2   8      310.15      300.72      4.62 o 
  -1  -2   8      403.93      377.99      4.02 o 
   0  -2   8      896.07      870.96      8.32 o 
   1  -2   8      803.45      795.69      7.23 o 
   2  -2   8        1.53        0.44      0.57 o 
   3  -2   8        8.38       11.14      2.35 o 
   4  -2   8      426.45      405.96      7.30 o 
   5  -2   8       11.58       13.60      4.40 o 
   6  -2   8      249.78      231.13      8.33 o 
   7  -2   8        7.00        2.41      7.29 o 
  -7  -1   8       82.08       68.28      9.19 o 
  -6  -1   8       47.81       56.87      5.10 o 
  -5  -1   8      269.27      269.41      8.52 o 
  -4  -1   8       55.57       40.37      4.32 o 
  -3  -1   8       73.82       80.61      3.41 o 
  -2  -1   8      166.59      172.32      4.05 o 
  -1  -1   8       58.88       59.15      2.48 o 
   0  -1   8      606.79      640.95     10.54 o 
   1  -1   8     1009.93     1022.73     12.72 o 
   2  -1   8        9.49       10.13      0.76 o 
   3  -1   8      238.29      231.14      4.78 o 
   4  -1   8       14.12       16.05      3.57 o 
   5  -1   8      673.49      665.20     15.05 o 
   6  -1   8       89.96       90.86      4.81 o 
   7  -1   8       32.39       37.82      4.83 o 
   8  -1   8      168.70      183.81      7.16 o 
  -7   0   8       63.43       74.40      9.67 o 
  -6   0   8      473.86      475.73     10.54 o 
  -5   0   8      155.91      176.05      6.51 o 
  -4   0   8       31.06       23.00      2.86 o 
  -3   0   8       84.10       84.21      4.41 o 
  -2   0   8       83.35       96.55      3.50 o 
  -1   0   8      125.08      136.96      3.76 o 
   0   0   8     1273.82     1355.07      7.44 o 
   1   0   8      706.25      735.55     12.78 o 
   2   0   8      211.29      209.76      3.39 o 
   3   0   8      235.91      245.98      3.89 o 
   4   0   8       67.53       57.15      2.26 o 
   5   0   8        9.31       10.22      3.14 o 
   6   0   8      496.47      506.79      8.99 o 
   7   0   8        0.86       -2.14      6.75 o 
   8   0   8       29.38       28.89      6.02 o 
  -7   1   8       11.77       18.17      8.44 o 
  -6   1   8       37.54       44.54      7.88 o 
  -5   1   8      209.88      198.21      6.78 o 
  -4   1   8       52.17       46.62      3.34 o 
  -3   1   8       93.79       92.70      3.46 o 
  -2   1   8      235.20      250.39      4.18 o 
  -1   1   8      326.64      336.34      4.22 o 
   0   1   8       30.50       27.87      2.20 o 
   1   1   8       17.83       14.60      1.30 o 
   2   1   8      237.61      227.21      2.60 o 
   3   1   8      198.55      222.68      2.57 o 
   4   1   8        1.77        3.20      0.87 o 
   5   1   8      355.06      362.00      6.80 o 
   6   1   8        1.50        6.69      2.93 o 
   7   1   8       94.98       90.65      6.07 o 
   8   1   8       61.32       51.68      5.29 o 
   9   1   8        0.25        4.96      5.56 o 
  -6   2   8       66.38       66.12      8.12 o 
  -5   2   8       58.08       52.51      4.59 o 
  -4   2   8      479.68      465.90      7.62 o 
  -3   2   8        4.97        4.50      2.74 o 
  -2   2   8      370.27      374.02     11.89 o 
  -1   2   8      187.09      177.31      4.20 o 
   0   2   8      200.83      189.06      2.86 o 
   1   2   8     1566.71     1507.35     13.60 o 
   2   2   8       89.60      117.10      1.83 o 
   3   2   8       50.23       47.46      1.68 o 
   4   2   8        9.80        8.41      1.40 o 
   5   2   8      757.65      754.83     10.87 o 
   6   2   8       19.83       20.40      3.15 o 
   7   2   8       24.27       25.09      4.91 o 
   8   2   8        0.10       -1.22      3.61 o 
   9   2   8       66.55       80.82      7.91 o 
  -5   3   8       52.20       41.84      7.00 o 
  -4   3   8       14.96       13.08      3.33 o 
  -3   3   8       52.63       51.86      3.26 o 
  -2   3   8      198.65      200.10      6.34 o 
  -1   3   8     1084.67     1052.92     14.89 o 
   0   3   8      463.21      461.11      5.46 o 
   1   3   8     1525.56     1550.74     11.16 o 
   2   3   8      636.36      632.29      6.43 o 
   3   3   8      589.70      632.55     11.26 o 
   4   3   8       41.54       45.58      2.11 o 
   5   3   8       24.79       26.82      1.16 o 
   6   3   8      297.76      303.89      6.41 o 
   7   3   8      156.44      138.29      5.13 o 
   8   3   8      246.11      223.73      6.58 o 
   9   3   8      303.41      308.08     14.15 o 
  10   3   8       38.85       38.74      7.38 o 
  -5   4   8      206.33      208.53      8.84 o 
  -4   4   8        2.14        1.39      3.15 o 
  -3   4   8       56.66       57.60      4.32 o 
  -2   4   8      414.91      417.67      7.27 o 
  -1   4   8        2.20        0.38      0.70 o 
   0   4   8        5.90        3.75      1.15 o 
   1   4   8       47.80       49.67      1.20 o 
   2   4   8        5.00        9.60      1.23 o 
   3   4   8       24.35       29.64      2.88 o 
   4   4   8        1.19        0.90      3.36 o 
   5   4   8        4.18        1.92      1.29 o 
   6   4   8      553.93      540.66      8.62 o 
   7   4   8       83.78       79.64      4.40 o 
   8   4   8      255.46      249.96      6.71 o 
   9   4   8       66.16       67.00      6.18 o 
  10   4   8       46.35       38.77      6.10 o 
  -5   5   8       40.62       40.69      7.00 o 
  -4   5   8        1.00        1.66      2.51 o 
  -3   5   8      135.29      142.76      5.03 o 
  -2   5   8      416.92      422.96      7.11 o 
  -1   5   8      659.01      674.10      6.81 o 
   0   5   8        9.54        5.72      1.68 o 
   1   5   8       19.89       18.66      1.24 o 
   2   5   8       95.30       84.86      2.53 o 
   3   5   8       22.71       30.35      2.69 o 
   4   5   8       87.65       84.90      4.19 o 
   5   5   8      671.57      634.72      7.81 o 
   6   5   8      415.79      428.03      7.40 o 
   7   5   8      457.07      458.44     10.91 o 
   8   5   8      101.72       91.77      4.97 o 
   9   5   8       24.30       22.71      4.95 o 
  10   5   8      218.71      225.76     11.81 o 
  -4   6   8        7.99        5.20      3.93 o 
  -3   6   8       38.34       39.58      4.26 o 
  -2   6   8       12.48        8.08      3.64 o 
  -1   6   8     1014.48     1017.75      9.77 o 
   0   6   8      102.27      101.95      3.00 o 
   1   6   8      180.93      160.85      4.26 o 
   2   6   8      675.14      669.12      8.42 o 
   3   6   8       68.61       70.83      3.63 o 
   4   6   8        3.98        4.90      2.27 o 
   5   6   8       22.67       17.48      3.61 o 
   6   6   8      319.41      317.81      6.76 o 
   7   6   8       11.40        9.88      3.66 o 
   8   6   8        4.66        3.39      4.41 o 
   9   6   8        6.29        8.24      4.85 o 
  10   6   8       82.78       93.93      7.85 o 
  -3   7   8       42.16       35.83      4.76 o 
  -2   7   8        0.03        3.29      3.30 o 
  -1   7   8      264.39      255.68      5.35 o 
   0   7   8       40.95       38.03      2.82 o 
   1   7   8      311.03      300.69      5.02 o 
   2   7   8       89.14       87.24      3.91 o 
   3   7   8      108.33      129.45      4.71 o 
   4   7   8       25.91       26.32      3.52 o 
   5   7   8       13.80        8.95      3.31 o 
   6   7   8       87.70       85.96      4.44 o 
   7   7   8       56.79       64.35      4.21 o 
   8   7   8      183.80      174.29      5.96 o 
   9   7   8        5.30       14.01      5.67 o 
  10   7   8      131.55      161.84     11.71 o 
  -2   8   8        0.89        0.68      4.72 o 
  -1   8   8      253.47      264.32      5.71 o 
   0   8   8      272.66      277.11      5.50 o 
   1   8   8      116.92      116.35      4.54 o 
   2   8   8       53.55       57.82      3.38 o 
   3   8   8      167.81      133.31      4.52 o 
   4   8   8       23.64       20.65      3.49 o 
   5   8   8       20.65       14.81      3.43 o 
   6   8   8       27.76       26.69      3.75 o 
   7   8   8       34.20       34.85      3.83 o 
   8   8   8      521.71      530.98      9.67 o 
   9   8   8      246.36      228.04      8.86 o 
   0   9   8       54.17       62.15      3.90 o 
   1   9   8       22.34       23.68      4.26 o 
   2   9   8        5.39        5.46      3.85 o 
   3   9   8        1.03        0.16      0.93 o 
   4   9   8        8.24        4.94      3.53 o 
   5   9   8        5.08        3.36      3.41 o 
   6   9   8       21.45       25.31      5.43 o 
   7   9   8      139.00      155.87      6.36 o 
   8   9   8       38.70       41.60      6.13 o 
   9   9   8      115.77      120.32      7.88 o 
   1  10   8       68.92       63.94      5.13 o 
   2  10   8       23.84       32.18      4.96 o 
   3  10   8      188.86      194.12      7.26 o 
   4  10   8        6.93        9.99      4.04 o 
   5  10   8      149.72      159.80      6.40 o 
   6  10   8      111.92      120.76      7.84 o 
   7  10   8       70.07       90.40      9.16 o 
   8  10   8        6.96        6.14      8.42 o 
   5  11   8       21.77       30.84      5.34 o 
  -3  -7   9        3.99       -0.73     23.92 o 
  -2  -7   9       38.55       48.55      7.20 o 
  -1  -7   9        1.14       -0.72     10.37 o 
  -5  -6   9        0.01        3.95     27.93 o 
  -4  -6   9       24.57       31.68      9.37 o 
  -3  -6   9        9.99       10.04      8.18 o 
  -2  -6   9        1.77        2.62      7.07 o 
  -1  -6   9       92.49       95.41      9.37 o 
   0  -6   9       97.45       96.75      6.44 o 
   1  -6   9      112.49      121.97      5.68 o 
   2  -6   9        3.80        3.94     11.92 o 
  -6  -5   9        1.08        7.88      6.22 o 
  -5  -5   9       30.54       20.87      8.11 o 
  -4  -5   9      204.20      209.60     12.27 o 
  -3  -5   9       17.85       25.31      6.53 o 
  -2  -5   9       96.65       92.00      5.51 o 
  -1  -5   9       50.46       50.12      6.94 o 
   0  -5   9      225.40      232.51      7.90 o 
   1  -5   9      189.91      201.37      6.27 o 
   2  -5   9       18.40       17.80      6.06 o 
   3  -5   9       39.33       31.88      6.25 o 
  -6  -4   9        0.84        0.87      3.71 o 
  -5  -4   9       12.57       16.06      5.34 o 
  -4  -4   9        5.56        7.34      6.48 o 
  -3  -4   9       27.16       31.16      6.17 o 
  -2  -4   9        7.79        5.84      4.20 o 
  -1  -4   9       33.49       26.78      6.80 o 
   0  -4   9      699.61      686.44      9.79 o 
   1  -4   9       44.09       44.23      2.91 o 
   2  -4   9       41.52       43.13      3.22 o 
   3  -4   9       37.69       26.14      4.95 o 
   4  -4   9       25.07       25.84      6.84 o 
   5  -4   9       62.43       69.38      9.23 o 
  -7  -3   9       90.09      104.83     16.74 o 
  -6  -3   9        1.78       10.46      5.38 o 
  -5  -3   9      229.98      237.53      8.84 o 
  -4  -3   9     1252.81     1247.32     17.58 o 
  -3  -3   9      105.56      109.20      8.88 o 
  -2  -3   9     1069.38     1063.65     14.91 o 
  -1  -3   9        0.48        1.01      2.16 o 
   0  -3   9       98.36       94.36      3.85 o 
   1  -3   9       53.13       54.31      2.93 o 
   2  -3   9       60.68       63.19      3.09 o 
   3  -3   9       36.42       30.55      3.31 o 
   4  -3   9        9.48       10.77      4.50 o 
   5  -3   9       13.42       11.84      8.48 o 
   6  -3   9      108.55      133.61     11.66 o 
  -7  -2   9       78.45      102.53     10.85 o 
  -6  -2   9       93.60       97.05      6.65 o 
  -5  -2   9       77.10       75.37      6.51 o 
  -4  -2   9      293.62      299.82      9.08 o 
  -3  -2   9        4.58        1.61      3.90 o 
  -2  -2   9        8.46        7.79      2.06 o 
  -1  -2   9      117.00       99.89      2.62 o 
   0  -2   9       86.64       85.69      3.42 o 
   1  -2   9        3.21        1.09      1.66 o 
   2  -2   9      130.22      127.61      3.68 o 
   3  -2   9      422.48      427.31      6.93 o 
   4  -2   9      722.91      714.25     14.21 o 
   5  -2   9       65.62       68.89      4.33 o 
   6  -2   9       38.98       46.39      5.23 o 
   7  -2   9      293.51      299.90     10.18 o 
  -7  -1   9      192.20      201.48     12.48 o 
  -6  -1   9       25.37       31.82      8.26 o 
  -5  -1   9      229.29      216.60     11.46 o 
  -4  -1   9       12.62       12.03      4.95 o 
  -3  -1   9      103.65      110.18      3.97 o 
  -2  -1   9       71.34       61.50      3.09 o 
  -1  -1   9      614.90      627.42      5.16 o 
   0  -1   9        8.63       11.74      3.02 o 
   1  -1   9       58.38       51.66      2.51 o 
   2  -1   9      933.05      938.81     11.26 o 
   3  -1   9      296.42      293.73      5.51 o 
   4  -1   9      144.06      144.10      6.46 o 
   5  -1   9        3.74        3.34      4.06 o 
   6  -1   9       18.13       11.03      3.81 o 
   7  -1   9       18.28       14.99      5.02 o 
  -6   0   9       12.46        5.32      8.87 o 
  -5   0   9       91.95       72.11      7.83 o 
  -4   0   9       47.66       36.19      3.03 o 
  -3   0   9       42.27       46.05      2.88 o 
  -2   0   9       22.17       21.83      5.59 o 
  -1   0   9       38.24       35.51      1.94 o 
   0   0   9      595.56      569.10      6.85 o 
   1   0   9       17.24       17.85      1.60 o 
   2   0   9      617.98      631.01      9.78 o 
   3   0   9        0.36        0.71      1.67 o 
   4   0   9       16.22       14.02      1.92 o 
   5   0   9       32.54       27.93      3.46 o 
   6   0   9      350.91      345.99      7.73 o 
   7   0   9       16.22       19.59      4.01 o 
   8   0   9       76.20       82.30      5.53 o 
  -6   1   9       57.58       55.24      7.95 o 
  -5   1   9       10.20        2.15      5.57 o 
  -4   1   9      204.79      201.22      7.09 o 
  -3   1   9       31.39       27.27      2.57 o 
  -2   1   9       29.67       26.54      2.09 o 
  -1   1   9       31.60       27.47      2.33 o 
   0   1   9       85.06       67.78      2.23 o 
   1   1   9        0.83        2.68      2.00 o 
   2   1   9      388.36      400.47      3.20 o 
   3   1   9       19.79       22.22      1.29 o 
   4   1   9      357.81      359.72      7.55 o 
   5   1   9       11.98        8.09      2.73 o 
   6   1   9       27.73       24.05      3.40 o 
   7   1   9       48.91       53.06      4.30 o 
   8   1   9       12.58        9.13      6.19 o 
   9   1   9        1.24       -0.03      2.77 o 
  -6   2   9       94.48      110.81     10.25 o 
  -5   2   9        0.01       -0.09      0.71 o 
  -4   2   9      440.58      465.61     10.52 o 
  -3   2   9      454.10      416.15      9.35 o 
  -2   2   9        0.01        1.16      1.26 o 
  -1   2   9      312.16      299.39      4.12 o 
   0   2   9      148.33      139.30      2.78 o 
   1   2   9       25.34       33.27      1.47 o 
   2   2   9       47.62       43.18      1.72 o 
   3   2   9      191.66      210.11      4.16 o 
   4   2   9       98.14       95.57      3.82 o 
   5   2   9      372.31      377.57      3.64 o 
   6   2   9        1.83        3.13      2.38 o 
   7   2   9      678.10      677.07     12.68 o 
   8   2   9       13.58       12.56      6.00 o 
   9   2   9        5.26        0.58      3.73 o 
  -5   3   9       36.89       49.15     10.77 o 
  -4   3   9      164.52      167.65      7.36 o 
  -3   3   9       76.99       79.35      5.45 o 
  -2   3   9      341.64      320.71     11.19 o 
  -1   3   9        0.42        0.35      0.71 o 
   0   3   9      791.47      778.52      8.39 o 
   1   3   9      897.57      895.00     12.89 o 
   2   3   9       23.05       26.97      0.88 o 
   3   3   9      255.51      266.35      9.35 o 
   4   3   9       79.18       91.34      2.61 o 
   5   3   9       84.50       80.78      2.32 o 
   6   3   9      788.76      751.03      7.47 o 
   7   3   9      321.32      294.24      6.77 o 
   8   3   9       43.21       34.55      5.19 o 
   9   3   9        1.66        1.70      4.34 o 
  -5   4   9        6.49       12.54      5.40 o 
  -4   4   9      152.64      156.42      6.40 o 
  -3   4   9        1.17        1.45      8.49 o 
  -2   4   9      423.79      441.08      7.65 o 
  -1   4   9      145.12      147.66      2.70 o 
   0   4   9     1995.99     1982.74     31.70 o 
   1   4   9      215.87      213.41      2.63 o 
   2   4   9      161.29      161.45      3.05 o 
   3   4   9      219.81      214.00      5.49 o 
   4   4   9      332.21      315.79      6.67 o 
   5   4   9       14.34       13.00      2.14 o 
   6   4   9       96.19       90.72      5.24 o 
   7   4   9      252.05      258.38      6.49 o 
   8   4   9        0.47        1.27      2.54 o 
   9   4   9      112.65      106.47      5.64 o 
  10   4   9       61.55       54.64     11.28 o 
  -4   5   9       69.60       74.53      4.76 o 
  -3   5   9       57.45       53.48      3.83 o 
  -2   5   9      135.10      123.28      4.66 o 
  -1   5   9      128.12      131.18      3.12 o 
   0   5   9     1170.98     1144.87      7.09 o 
   1   5   9       22.66       19.66      2.13 o 
   2   5   9      155.49      152.52      3.06 o 
   3   5   9      167.60      170.44      4.42 o 
   4   5   9       80.45       79.69      4.60 o 
   5   5   9       33.88       29.83      2.95 o 
   6   5   9      267.88      255.86      4.77 o 
   7   5   9       16.33       16.21      3.56 o 
   8   5   9       76.50       73.23      4.80 o 
   9   5   9       81.10       84.46      5.48 o 
  10   5   9      109.05      121.60      7.63 o 
  -3   6   9       12.01        8.43      3.94 o 
  -2   6   9       57.17       58.68      3.92 o 
  -1   6   9        2.14        3.86      1.99 o 
   0   6   9      202.71      209.44      3.75 o 
   1   6   9        6.39        3.39      2.05 o 
   2   6   9      159.30      152.06      4.72 o 
   3   6   9        0.24        1.87      2.37 o 
   4   6   9       60.42       50.32      3.31 o 
   5   6   9      199.04      202.74      6.45 o 
   6   6   9       39.05       32.84      2.98 o 
   7   6   9       13.93       15.86      3.74 o 
   8   6   9       13.09       13.18      4.09 o 
   9   6   9      395.89      411.35     10.11 o 
  10   6   9        0.76        2.77      7.44 o 
  -2   7   9      185.11      173.68      5.94 o 
  -1   7   9       24.56       28.70      3.47 o 
   0   7   9      118.25      119.00      3.93 o 
   1   7   9        0.36        1.03      1.97 o 
   2   7   9       13.95       11.89      2.87 o 
   3   7   9       93.37       68.83      4.10 o 
   4   7   9      292.99      272.80      6.38 o 
   5   7   9       16.65       20.12      3.21 o 
   6   7   9       60.47       63.45      3.48 o 
   7   7   9       29.27       28.22      4.19 o 
   8   7   9       11.70       14.34      4.64 o 
   9   7   9      108.32      113.37      7.96 o 
  10   7   9       17.07       22.63      7.04 o 
  -1   8   9        2.16        0.47      2.05 o 
   0   8   9        7.58        7.46      3.46 o 
   1   8   9      250.55      245.61      5.94 o 
   2   8   9       33.30       28.28      3.33 o 
   3   8   9       14.54        9.42      2.98 o 
   4   8   9       30.40       40.74      3.81 o 
   5   8   9       66.97       76.10      4.27 o 
   6   8   9       65.51       64.47      4.38 o 
   7   8   9      317.38      322.05     10.26 o 
   8   8   9      148.44      148.59      6.00 o 
   9   8   9       64.69       56.46      5.53 o 
   0   9   9        0.07        1.73      2.64 o 
   1   9   9      184.98      188.87      5.89 o 
   2   9   9      500.66      530.53      8.59 o 
   3   9   9        3.24        3.05      3.24 o 
   4   9   9       50.16       46.27      3.86 o 
   5   9   9       26.63       28.82      3.66 o 
   6   9   9      127.49      136.15      5.51 o 
   7   9   9        9.72       12.37      6.22 o 
   8   9   9       53.92       50.09      6.41 o 
   9   9   9        2.33       -1.26      6.46 o 
   2  10   9      135.97      139.87      5.71 o 
   3  10   9       39.24       41.80      4.18 o 
   4  10   9        1.27        1.92      2.85 o 
   5  10   9       28.59       21.68      4.38 o 
   6  10   9        4.06        5.28      6.48 o 
   7  10   9       27.96       33.81      7.67 o 
   8  10   9       70.72       73.60      7.15 o 
  -3  -6  10       17.47        8.71      9.94 o 
  -2  -6  10        2.59        2.19      7.53 o 
  -1  -6  10        6.67        3.85     14.57 o 
   0  -6  10      225.23      234.79     11.72 o 
   1  -6  10       98.51       98.16      8.00 o 
  -5  -5  10        1.90        4.85     13.86 o 
  -4  -5  10       62.60       72.77      8.22 o 
  -3  -5  10      139.34      144.12     11.10 o 
  -2  -5  10        0.48        3.20      7.82 o 
  -1  -5  10      163.51      151.97     10.04 o 
   0  -5  10      133.74      142.86      6.68 o 
   1  -5  10      128.82      134.62      5.54 o 
   2  -5  10       63.91       66.30      5.73 o 
   3  -5  10       38.55       30.52      7.07 o 
  -6  -4  10      240.93      274.40     10.48 o 
  -5  -4  10        7.21        9.59      7.02 o 
  -4  -4  10       16.57       12.19     12.51 o 
  -3  -4  10      150.82      147.85     10.02 o 
  -2  -4  10      475.33      458.45     15.33 o 
  -1  -4  10       47.16       45.84      6.83 o 
   0  -4  10       99.22       95.99      6.73 o 
   1  -4  10       38.02       32.22      3.81 o 
   2  -4  10       41.13       33.78      3.55 o 
   3  -4  10       15.41       16.00      4.41 o 
   4  -4  10       83.42       73.52     10.26 o 
  -6  -3  10      267.98      296.87     10.50 o 
  -5  -3  10       99.00       95.54      6.55 o 
  -4  -3  10      118.22      108.82      6.57 o 
  -3  -3  10        1.36        4.99      4.11 o 
  -2  -3  10      349.33      360.09     13.68 o 
  -1  -3  10       22.32       16.66      2.77 o 
   0  -3  10       14.01       10.48      4.02 o 
   1  -3  10        0.04        0.81      2.05 o 
   2  -3  10      257.69      259.18      5.25 o 
   3  -3  10      252.74      270.93      8.55 o 
   4  -3  10      442.42      462.07     11.28 o 
   5  -3  10       86.81       96.52      9.65 o 
  -6  -2  10       13.92       13.82      6.50 o 
  -5  -2  10        0.04        2.89      6.49 o 
  -4  -2  10      136.91      140.67      7.29 o 
  -3  -2  10       32.73       28.37      6.37 o 
  -2  -2  10     1264.41     1229.73     16.20 o 
  -1  -2  10       59.18       51.44      4.75 o 
   0  -2  10      679.43      656.65     13.98 o 
   1  -2  10       22.03       16.70      2.36 o 
   2  -2  10       44.96       39.50      2.76 o 
   3  -2  10       65.07       66.80      3.65 o 
   4  -2  10      184.43      166.39      7.28 o 
   5  -2  10      117.70      111.72      6.91 o 
   6  -2  10        0.84       -1.80      4.01 o 
  -6  -1  10      193.93      210.98     12.96 o 
  -5  -1  10       63.34       76.30      8.18 o 
  -4  -1  10       22.78       12.71      5.29 o 
  -3  -1  10        0.33        2.53      2.64 o 
  -2  -1  10        7.28        5.21      2.79 o 
  -1  -1  10      327.40      308.68      5.50 o 
   0  -1  10      244.31      224.72      5.25 o 
   1  -1  10      823.76      821.35      9.54 o 
   2  -1  10       11.29       12.10      1.81 o 
   3  -1  10        1.04        0.52      1.35 o 
   4  -1  10      144.67      133.60      6.49 o 
   5  -1  10      102.22      100.41      6.24 o 
   6  -1  10        0.73        1.88      4.04 o 
   7  -1  10       24.06       30.61      6.03 o 
  -6   0  10      134.65      144.19     10.96 o 
  -5   0  10      211.14      222.30     12.39 o 
  -4   0  10       24.42       15.73      4.32 o 
  -3   0  10       29.11       31.93      3.82 o 
  -2   0  10      344.57      317.86      7.19 o 
  -1   0  10       40.26       43.64      2.19 o 
   0   0  10       47.75       48.39      3.56 o 
   1   0  10        8.39        6.22      1.55 o 
   2   0  10       21.77       24.41      2.68 o 
   3   0  10      156.18      158.25      4.41 o 
   4   0  10      152.34      154.92      8.86 o 
   5   0  10      312.35      317.92      7.14 o 
   6   0  10       68.04       68.07      4.51 o 
   7   0  10       24.19       27.34      4.07 o 
   8   0  10      103.92      100.38      8.79 o 
  -6   1  10      112.47      124.28     10.17 o 
  -5   1  10        2.01        7.01      9.01 o 
  -4   1  10        0.37        2.38      5.03 o 
  -3   1  10       85.93       68.87      5.23 o 
  -2   1  10        4.97        1.01      4.21 o 
  -1   1  10        0.06        1.07      1.13 o 
   0   1  10       24.90       23.16      1.80 o 
   1   1  10       95.21      109.63      4.28 o 
   2   1  10       91.72       91.47      2.10 o 
   3   1  10      199.08      211.78      3.41 o 
   4   1  10      171.55      175.86      3.64 o 
   5   1  10        0.69        1.06      1.46 o 
   6   1  10      349.64      363.96     10.02 o 
   7   1  10       44.67       48.52      4.34 o 
   8   1  10       63.38       53.99      4.98 o 
  -5   2  10       43.51       39.98      5.73 o 
  -4   2  10        9.71        7.57      6.62 o 
  -3   2  10       72.97       48.73      4.83 o 
  -2   2  10      167.21      170.03     10.11 o 
  -1   2  10       23.91       26.10      2.94 o 
   0   2  10      101.89      102.71      2.49 o 
   1   2  10      528.99      477.50      5.29 o 
   2   2  10      217.09      209.61      3.90 o 
   3   2  10        9.88       10.43      1.34 o 
   4   2  10       28.85       27.40      1.82 o 
   5   2  10      159.18      157.82      4.02 o 
   6   2  10        4.16        5.76      3.59 o 
   7   2  10      330.68      324.63      9.48 o 
   8   2  10       40.72       35.13      5.78 o 
   9   2  10       17.63       23.63      6.30 o 
  -5   3  10       10.81       18.26      5.83 o 
  -4   3  10       51.94       47.61      5.67 o 
  -3   3  10        4.56        6.69      3.74 o 
  -2   3  10      359.92      361.79      7.05 o 
  -1   3  10      311.69      305.09      6.04 o 
   0   3  10      373.79      371.99      6.24 o 
   1   3  10     1663.12     1612.71     11.18 o 
   2   3  10       19.71       23.83      2.18 o 
   3   3  10        0.58        3.14      1.43 o 
   4   3  10        9.02        7.35      1.70 o 
   5   3  10       56.69       62.87      2.23 o 
   6   3  10        8.46        9.82      3.41 o 
   7   3  10      610.99      586.97      9.23 o 
   8   3  10        0.69       -0.28      0.91 o 
   9   3  10       78.30       70.12      7.55 o 
  -4   4  10      170.08      166.48      7.67 o 
  -3   4  10       24.76       30.85      4.64 o 
  -2   4  10      106.25      106.38      4.24 o 
  -1   4  10      469.00      467.39     10.46 o 
   0   4  10      315.07      294.03      5.27 o 
   1   4  10      187.61      177.97      5.51 o 
   2   4  10        4.14        2.78      0.93 o 
   3   4  10      138.62      146.27      6.68 o 
   4   4  10       17.92       18.52      2.00 o 
   5   4  10      113.36      108.29      3.16 o 
   6   4  10       99.02       99.53      3.60 o 
   7   4  10       50.90       48.84      3.86 o 
   8   4  10      152.40      153.57      5.89 o 
   9   4  10        2.37        0.87      5.20 o 
  -4   5  10       54.23       53.13      4.45 o 
  -3   5  10        0.94        1.68      2.77 o 
  -2   5  10      193.36      196.96      5.49 o 
  -1   5  10       35.13       32.94      3.25 o 
   0   5  10      196.08      201.41      3.99 o 
   1   5  10      284.08      293.80      5.47 o 
   2   5  10      194.40      178.80      3.92 o 
   3   5  10        0.16        0.52      1.89 o 
   4   5  10     1135.66     1104.85     13.21 o 
   5   5  10      425.35      417.94      6.87 o 
   6   5  10      232.88      232.86      4.69 o 
   7   5  10      154.32      155.95      4.54 o 
   8   5  10        8.74        5.05      3.99 o 
   9   5  10      252.60      240.44      7.39 o 
  10   5  10       70.73       67.42      6.03 o 
  -3   6  10       58.80       50.08      4.71 o 
  -2   6  10       25.25       21.36      3.52 o 
  -1   6  10       51.63       49.53      3.68 o 
   0   6  10      137.88      130.68      3.81 o 
   1   6  10       12.17       15.52      2.26 o 
   2   6  10      354.55      348.32      6.51 o 
   3   6  10      203.16      183.71      5.15 o 
   4   6  10       80.51       74.81      4.83 o 
   5   6  10       17.34       18.39      4.98 o 
   6   6  10       35.33       29.86      2.95 o 
   7   6  10        0.17       -0.54      1.33 o 
   8   6  10       61.31       63.68      3.88 o 
   9   6  10       30.15       28.36      4.93 o 
  10   6  10       18.21       15.78      6.07 o 
  -2   7  10        0.91        3.01      3.71 o 
  -1   7  10        4.23        5.20      3.31 o 
   0   7  10      194.35      200.23      5.11 o 
   1   7  10       29.44       25.90      3.14 o 
   2   7  10      246.25      229.49      6.16 o 
   3   7  10      142.27      140.12      5.96 o 
   4   7  10       16.20       13.69      3.02 o 
   5   7  10        0.03        0.42      2.90 o 
   6   7  10      205.09      226.66      7.43 o 
   7   7  10       10.41       10.50      3.86 o 
   8   7  10       41.07       34.46      4.54 o 
   9   7  10        6.16       -2.03      5.87 o 
  -1   8  10      127.43      123.89      5.37 o 
   0   8  10      115.72      119.37      5.86 o 
   1   8  10       19.22       18.67      3.60 o 
   2   8  10      178.61      189.23      5.27 o 
   3   8  10       93.33      102.61      4.24 o 
   4   8  10       60.40       40.82      4.64 o 
   5   8  10        1.49        0.53      2.37 o 
   6   8  10      146.32      125.91      6.27 o 
   7   8  10       67.44       70.61      4.66 o 
   8   8  10      115.78      120.02      5.70 o 
   9   8  10        0.67       -0.42      3.75 o 
   0   9  10       35.56       35.34      5.19 o 
   1   9  10       77.16       90.35      4.72 o 
   2   9  10      117.54      118.78      5.02 o 
   3   9  10        2.15        2.99      2.92 o 
   4   9  10       10.24       11.87      3.83 o 
   5   9  10       17.89        9.59      3.64 o 
   6   9  10      142.62      149.41      5.79 o 
   7   9  10      185.43      190.63      6.64 o 
   8   9  10      155.88      177.17      8.37 o 
   2  10  10       33.71       37.42      4.98 o 
   3  10  10      110.10      109.52      5.06 o 
   4  10  10      173.73      160.92      5.61 o 
   5  10  10        4.38        4.46      4.82 o 
   6  10  10       82.86       84.16      6.80 o 
   7  10  10      256.86      305.04     13.65 o 
  -4  -5  11       14.82       16.08      8.46 o 
  -3  -5  11       11.82       19.32      8.40 o 
  -2  -5  11       22.93       26.11      8.47 o 
  -1  -5  11      185.64      172.19     11.09 o 
   0  -5  11        1.49        4.88      5.09 o 
   1  -5  11       19.93       23.25      5.63 o 
   2  -5  11       39.33       36.98      6.29 o 
  -5  -4  11       86.00       65.51      6.49 o 
  -4  -4  11       13.65       11.34      6.92 o 
  -3  -4  11       18.27       24.30      8.33 o 
  -2  -4  11       18.98       22.66      7.80 o 
  -1  -4  11      488.87      495.59     16.00 o 
   0  -4  11        0.12        1.39      3.42 o 
   1  -4  11      257.34      265.36      6.81 o 
   2  -4  11      176.72      189.17      7.86 o 
   3  -4  11       68.43       58.99      6.70 o 
  -5  -3  11      213.04      194.91      9.11 o 
  -4  -3  11      220.73      225.67     10.58 o 
  -3  -3  11      237.53      227.89      8.63 o 
  -2  -3  11        4.04        3.45      4.46 o 
  -1  -3  11       43.17       39.13      4.25 o 
   0  -3  11       29.90       25.19      3.54 o 
   1  -3  11      132.68      142.25      4.32 o 
   2  -3  11       80.96       86.53      3.74 o 
   3  -3  11        0.03        1.85      3.22 o 
   4  -3  11       11.60       14.96      5.96 o 
   5  -3  11      208.73      213.11     12.67 o 
  -5  -2  11      204.30      231.55      9.33 o 
  -4  -2  11      129.44      126.89      9.44 o 
  -3  -2  11       65.93       59.07      5.48 o 
  -2  -2  11        3.20        3.41      4.70 o 
  -1  -2  11      104.68       88.99      5.49 o 
   0  -2  11      151.57      155.42      5.56 o 
   1  -2  11       50.71       41.68      2.49 o 
   2  -2  11        8.83       11.14      2.37 o 
   3  -2  11       36.62       34.26      4.86 o 
   4  -2  11      124.19      128.18      6.84 o 
   5  -2  11      178.86      182.96      8.29 o 
   6  -2  11      162.77      185.81     13.00 o 
  -5  -1  11       88.53       94.37      9.96 o 
  -4  -1  11       33.67       40.93      7.07 o 
  -3  -1  11       68.45       59.16      5.31 o 
  -2  -1  11       50.75       53.58      5.04 o 
  -1  -1  11       72.52       69.10      8.27 o 
   0  -1  11      492.70      492.75      7.76 o 
   1  -1  11     1127.56     1122.35     14.15 o 
   2  -1  11        5.84        5.80      1.79 o 
   3  -1  11       19.99       15.85      2.91 o 
   4  -1  11        2.63        3.01      4.17 o 
   5  -1  11       21.65       23.36      4.93 o 
   6  -1  11        0.11        1.82      2.11 o 
   7  -1  11       89.61       81.03     11.81 o 
  -5   0  11        0.84        4.20     13.11 o 
  -4   0  11       19.03       12.22      8.90 o 
  -3   0  11       29.78       24.91      6.34 o 
  -2   0  11      298.47      235.13      6.58 o 
  -1   0  11      492.44      513.03     11.49 o 
   0   0  11      127.12      114.67      4.85 o 
   1   0  11      225.89      221.74      6.13 o 
   2   0  11      191.87      176.91      5.34 o 
   3   0  11       51.05       52.17      3.31 o 
   4   0  11       25.12       27.01      4.37 o 
   5   0  11       21.82       20.63      4.37 o 
   6   0  11        2.29        3.91      2.71 o 
   7   0  11        3.47        1.67      2.93 o 
  -5   1  11        3.12        4.05      6.21 o 
  -4   1  11        0.33        2.95      3.75 o 
  -3   1  11        0.01       -0.48      1.89 o 
  -2   1  11        5.32        0.20      0.68 o 
  -1   1  11        0.35        0.15      1.27 o 
   0   1  11      784.29      759.69      9.72 o 
   1   1  11      102.82       95.25      4.31 o 
   2   1  11      215.98      225.48      3.64 o 
   3   1  11      300.33      301.69      5.80 o 
   4   1  11       10.42       11.91      2.61 o 
   5   1  11       47.56       49.96      3.81 o 
   6   1  11        2.65        4.74      3.42 o 
   7   1  11        4.36        3.09      3.03 o 
   8   1  11       24.33       23.36      6.84 o 
  -5   2  11       31.28       34.60      6.84 o 
  -4   2  11      148.73      162.11      7.41 o 
  -3   2  11        5.89        5.05      4.54 o 
  -2   2  11        0.03        4.52      3.02 o 
  -1   2  11      587.48      555.46     10.45 o 
   0   2  11       46.51       47.05      2.15 o 
   1   2  11      885.82      860.25     13.87 o 
   2   2  11       70.95       71.67      2.85 o 
   3   2  11       16.14       15.64      1.41 o 
   4   2  11       55.75       56.81      2.18 o 
   5   2  11       49.91       51.11      2.75 o 
   6   2  11      356.03      360.42      7.54 o 
   7   2  11        3.64        3.72      9.16 o 
   8   2  11      212.46      198.83      9.79 o 
  -4   3  11       18.73       26.64      6.34 o 
  -3   3  11      441.49      421.95      8.33 o 
  -2   3  11      129.09      115.35      4.59 o 
  -1   3  11      198.82      199.76      5.38 o 
   0   3  11       72.69       64.03      3.60 o 
   1   3  11       80.73       85.60      3.50 o 
   2   3  11       22.35       22.51      2.24 o 
   3   3  11       30.86       27.39      2.83 o 
   4   3  11        9.64        6.53      2.04 o 
   5   3  11      331.33      339.84      4.84 o 
   6   3  11       34.38       32.00      3.32 o 
   7   3  11      107.03      104.03      4.82 o 
   8   3  11       17.16       15.33      5.76 o 
   9   3  11        1.80       -3.53     11.51 o 
  -4   4  11      177.13      168.26      7.90 o 
  -3   4  11       35.42       34.11      4.54 o 
  -2   4  11        5.96        7.64      3.23 o 
  -1   4  11      218.77      221.14      5.84 o 
   0   4  11        0.85        0.61      0.88 o 
   1   4  11      112.82      103.14      4.06 o 
   2   4  11      278.23      265.93      5.29 o 
   3   4  11      554.19      564.82     13.56 o 
   4   4  11      124.05      120.36      3.21 o 
   5   4  11      210.14      214.43      5.76 o 
   6   4  11      303.05      298.16      5.28 o 
   7   4  11        6.50        6.69      4.05 o 
   8   4  11       33.16       33.22      4.61 o 
   9   4  11       32.04       31.02      5.37 o 
  -3   5  11       30.45       29.14      4.18 o 
  -2   5  11      393.44      407.87      7.56 o 
  -1   5  11       55.41       52.72      3.65 o 
   0   5  11       37.88       34.46      3.16 o 
   1   5  11     1801.87     1824.51     26.01 o 
   2   5  11       81.20       77.35      3.82 o 
   3   5  11      128.39      135.59      6.85 o 
   4   5  11        4.87        5.25      4.01 o 
   5   5  11      730.84      701.34      7.32 o 
   6   5  11      211.27      214.70      4.78 o 
   7   5  11      109.83      115.26      5.71 o 
   8   5  11       11.42       16.88      4.39 o 
   9   5  11        1.16        0.22      1.03 o 
  -3   6  11        0.08        2.38      3.70 o 
  -2   6  11       17.20       15.40      4.58 o 
  -1   6  11       81.81       80.52      4.28 o 
   0   6  11       36.62       33.47      3.43 o 
   1   6  11     1131.59     1153.64      9.10 o 
   2   6  11      106.84      108.96      4.23 o 
   3   6  11      214.91      217.27      7.21 o 
   4   6  11        0.00        2.02      3.84 o 
   5   6  11       19.68       11.49      3.89 o 
   6   6  11       28.74       23.79      3.11 o 
   7   6  11       12.59       14.22      3.62 o 
   8   6  11        1.48        2.72      2.81 o 
   9   6  11       73.51       84.56      5.67 o 
  -2   7  11        9.65       10.79      4.96 o 
  -1   7  11        6.40        5.90      3.14 o 
   0   7  11       66.08       72.21      4.14 o 
   1   7  11        3.87        3.52      2.00 o 
   2   7  11        5.51        4.10      2.84 o 
   3   7  11       59.33       53.77      3.93 o 
   4   7  11        7.73        5.34      3.13 o 
   5   7  11      419.40      392.97      9.40 o 
   6   7  11        3.19        6.29      4.31 o 
   7   7  11      205.80      203.55      6.36 o 
   8   7  11      132.94      139.01      5.85 o 
   9   7  11        8.35       11.77      5.51 o 
   0   8  11        5.82        6.88      4.12 o 
   1   8  11        7.41        6.82      4.11 o 
   2   8  11        2.83        4.11      2.92 o 
   3   8  11       48.01       36.83      3.62 o 
   4   8  11       45.46       45.88      3.98 o 
   5   8  11      111.16      108.38      5.02 o 
   6   8  11       11.14       12.58      4.85 o 
   7   8  11       76.93       81.87      5.06 o 
   8   8  11       40.65       46.43      5.07 o 
   9   8  11       19.70       24.47      6.20 o 
   1   9  11      211.09      232.03     10.79 o 
   2   9  11       15.04       15.75      4.22 o 
   3   9  11      111.41      102.76      4.66 o 
   4   9  11      174.64      177.06      5.52 o 
   5   9  11      273.81      263.03      6.28 o 
   6   9  11        3.88        0.50      0.92 o 
   7   9  11      131.60      144.47      6.24 o 
   8   9  11       46.57       54.48      5.41 o 
   3  10  11       24.16       22.00      5.08 o 
   4  10  11        6.86        8.93      4.09 o 
   5  10  11        2.61        0.18      3.26 o 
   6  10  11        0.44       -1.86      4.97 o 
   7  10  11        1.78       10.45     10.18 o 
  -1  -5  12       53.59       34.09     10.05 o 
  -3  -4  12       71.62       67.46      6.95 o 
  -2  -4  12        4.28        1.61      6.35 o 
  -1  -4  12       50.30       43.97      9.09 o 
   0  -4  12       38.47       41.67      5.93 o 
   1  -4  12        8.66       11.79      4.54 o 
   2  -4  12       28.29       23.71      6.20 o 
  -4  -3  12       70.22       85.41      9.25 o 
  -3  -3  12        1.76        4.40      5.12 o 
  -2  -3  12        0.01        0.50      1.36 o 
  -1  -3  12       68.91       73.63      5.64 o 
   0  -3  12       61.60       54.98      3.83 o 
   1  -3  12      268.24      271.53      5.65 o 
   2  -3  12      140.82      152.66      4.73 o 
   3  -3  12      189.22      202.33      6.39 o 
   4  -3  12      280.73      276.44      7.78 o 
  -5  -2  12       50.10       54.98     10.56 o 
  -4  -2  12       63.14       48.11      6.60 o 
  -3  -2  12       92.34       81.51      6.68 o 
  -2  -2  12       14.68       14.50      4.27 o 
  -1  -2  12      113.95      108.14      6.02 o 
   0  -2  12       37.12       33.89      3.20 o 
   1  -2  12       58.79       64.37      3.34 o 
   2  -2  12      143.25      133.11      3.67 o 
   3  -2  12       69.06       63.01      4.24 o 
   4  -2  12        0.45        2.09      3.09 o 
   5  -2  12        5.17        9.59      6.88 o 
  -5  -1  12        0.73        2.53      5.58 o 
  -4  -1  12        3.04        5.91      8.60 o 
  -3  -1  12       50.90       60.95      7.30 o 
  -2  -1  12       91.33      105.76      8.02 o 
  -1  -1  12       34.65       36.78      5.10 o 
   0  -1  12      255.20      256.09     11.69 o 
   1  -1  12      191.91      185.18      4.64 o 
   2  -1  12       81.32       80.32      3.25 o 
   3  -1  12       21.99       21.17      2.90 o 
   4  -1  12       32.28       27.98      4.78 o 
   5  -1  12        3.02        1.09      3.70 o 
   6  -1  12        0.09        2.01      3.21 o 
  -5   0  12       33.54       39.44     10.67 o 
  -4   0  12       15.73       10.33     10.42 o 
  -3   0  12        5.21       11.03      6.29 o 
  -2   0  12       11.11        6.21      4.96 o 
  -1   0  12      101.73      100.10      3.77 o 
   0   0  12       38.52       40.90      3.72 o 
   1   0  12       33.09       32.72      3.57 o 
   2   0  12        0.19        1.80      2.08 o 
   3   0  12      628.92      622.76      8.68 o 
   4   0  12        7.65        1.11      3.21 o 
   5   0  12      117.13      118.35      7.33 o 
   6   0  12       35.68       33.12      6.38 o 
   7   0  12        3.58        8.70      5.92 o 
  -5   1  12      154.35      147.98     12.20 o 
  -4   1  12      140.08      160.43     10.88 o 
  -3   1  12        2.53        0.46      3.28 o 
  -2   1  12      150.90      142.31      8.03 o 
  -1   1  12        2.30        3.04      3.62 o 
   0   1  12      314.06      289.59      5.50 o 
   1   1  12       31.54       28.73      3.28 o 
   2   1  12       46.95       43.60      3.31 o 
   3   1  12      150.40      152.15      4.72 o 
   4   1  12      550.47      568.59     11.21 o 
   5   1  12       27.51       27.74      4.99 o 
   6   1  12       96.24      103.13      5.21 o 
   7   1  12       39.40       38.71      5.42 o 
   8   1  12        0.02        6.38      8.41 o 
  -4   2  12       88.62       92.09      6.50 o 
  -3   2  12        8.32        4.81      5.53 o 
  -2   2  12        0.31        0.94      2.10 o 
  -1   2  12       53.99       59.53      4.84 o 
   0   2  12      297.28      316.00      8.11 o 
   1   2  12      146.26      143.73      4.83 o 
   2   2  12      240.90      244.68      5.68 o 
   3   2  12      277.83      268.88      5.69 o 
   4   2  12      150.23      159.61      7.49 o 
   5   2  12      271.24      268.81     17.94 o 
   6   2  12      103.64      103.18      4.83 o 
   7   2  12       46.19       44.94      5.51 o 
   8   2  12        0.67        1.82      4.90 o 
  -4   3  12        1.61        6.09      5.25 o 
  -3   3  12        0.29        2.02      3.55 o 
  -2   3  12       22.48       26.94      3.65 o 
  -1   3  12      440.16      432.35     11.14 o 
   0   3  12       26.44       25.43      3.01 o 
   1   3  12       56.56       57.49      3.11 o 
   2   3  12      529.99      530.70      6.56 o 
   3   3  12      476.37      470.50      6.27 o 
   4   3  12       37.42       38.90      3.00 o 
   5   3  12        3.47        2.18      2.76 o 
   6   3  12       17.54       13.32      3.72 o 
   7   3  12       21.33       21.49      4.81 o 
   8   3  12        8.36        7.22      5.71 o 
  -3   4  12      290.32      294.13      7.75 o 
  -2   4  12      223.39      237.01      7.64 o 
  -1   4  12      328.37      347.48      6.36 o 
   0   4  12       66.17       72.31      3.50 o 
   1   4  12       57.54       56.36      3.15 o 
   2   4  12     1708.51     1708.56     12.56 o 
   3   4  12      149.89      158.07      8.53 o 
   4   4  12        8.94        7.43      2.79 o 
   5   4  12      155.96      153.58      3.71 o 
   6   4  12      107.76      105.50      4.35 o 
   7   4  12      105.99      117.09      4.95 o 
   8   4  12       23.06       17.84      4.82 o 
   9   4  12        0.26        5.05      7.24 o 
  -3   5  12        2.41        0.13      2.78 o 
  -2   5  12       30.78       29.80      4.31 o 
  -1   5  12        8.25        5.44      3.36 o 
   0   5  12        0.92        1.46      1.60 o 
   1   5  12       19.06       15.26      2.86 o 
   2   5  12      191.72      197.76      5.20 o 
   3   5  12      273.11      280.89      7.37 o 
   4   5  12      168.69      171.21      6.68 o 
   5   5  12       67.94       57.93      3.63 o 
   6   5  12      246.54      267.09      6.16 o 
   7   5  12       13.93       11.31      3.77 o 
   8   5  12      307.93      326.60      8.71 o 
   9   5  12        1.98        3.79      4.63 o 
  -2   6  12       28.25       33.85      4.81 o 
  -1   6  12        3.25        4.34      3.01 o 
   0   6  12        5.18        5.93      3.40 o 
   1   6  12        2.88        5.55      2.76 o 
   2   6  12       54.25       50.96      3.41 o 
   3   6  12      328.92      328.78      8.40 o 
   4   6  12        0.90        1.99      4.00 o 
   5   6  12       67.64       63.31      4.90 o 
   6   6  12       52.23       57.62      3.79 o 
   7   6  12        8.95       17.13      3.42 o 
   8   6  12        2.69        1.77      2.34 o 
   9   6  12      123.86      113.37      5.93 o 
  -1   7  12       41.64       35.27      4.63 o 
   0   7  12       21.87       24.71      3.98 o 
   1   7  12        0.35        4.30      3.57 o 
   2   7  12        2.90        2.87      3.14 o 
   3   7  12      120.57      135.91      4.88 o 
   4   7  12       37.09       43.70      4.80 o 
   5   7  12      300.34      294.95     13.38 o 
   6   7  12      226.45      239.79      6.49 o 
   7   7  12       16.01       11.52      4.21 o 
   8   7  12       30.77       34.64      4.37 o 
   9   7  12       23.78       26.31      6.14 o 
   0   8  12      108.88      119.31      5.43 o 
   1   8  12       40.78       39.35      5.51 o 
   2   8  12       15.89       17.76      5.14 o 
   3   8  12       26.40       29.30      3.78 o 
   4   8  12      210.62      205.68      6.24 o 
   5   8  12        1.18        0.30      1.31 o 
   6   8  12       16.17       23.80      6.61 o 
   7   8  12       52.73       43.64      4.99 o 
   8   8  12        2.19        1.82      3.69 o 
   2   9  12       50.34       66.37      5.22 o 
   3   9  12       13.98       12.59      4.09 o 
   4   9  12        2.09        2.47      1.85 o 
   5   9  12       23.26       16.41      4.63 o 
   6   9  12      186.70      196.77      8.16 o 
   7   9  12       60.76       68.97      5.20 o 
   8   9  12       20.95       27.78      6.26 o 
   5  10  12       34.19       22.27      4.51 o 
  -1  -4  13        4.37        5.17      8.20 o 
   0  -4  13      218.05      233.02      9.02 o 
   1  -4  13       91.85      101.67      7.02 o 
  -3  -3  13      194.52      212.82      9.26 o 
  -2  -3  13      153.88      191.89     13.02 o 
  -1  -3  13       14.74       19.15      5.74 o 
   0  -3  13      170.31      173.19      6.02 o 
   1  -3  13        6.76        6.85      4.83 o 
   2  -3  13       67.59       73.73      7.91 o 
   3  -3  13       21.02       15.15      6.78 o 
  -4  -2  13       28.55       33.92      7.14 o 
  -3  -2  13        0.66        4.19      7.15 o 
  -2  -2  13       14.64       17.57      5.77 o 
  -1  -2  13       35.13       45.77      4.38 o 
   0  -2  13      184.91      182.06      5.08 o 
   1  -2  13       65.79       68.94      3.58 o 
   2  -2  13        7.02        8.33      3.55 o 
   3  -2  13       15.91       11.92      7.12 o 
   4  -2  13       71.66       72.21     11.13 o 
  -4  -1  13       44.34       31.31      9.47 o 
  -3  -1  13       70.81       81.44      9.09 o 
  -2  -1  13       98.93       86.33      8.83 o 
  -1  -1  13       13.52        6.06      4.29 o 
   0  -1  13       27.46       36.72      4.25 o 
   1  -1  13       10.98        9.97      3.61 o 
   2  -1  13        0.56        1.19      2.89 o 
   3  -1  13        0.02        0.78      1.26 o 
   4  -1  13      148.80      155.37      7.66 o 
   5  -1  13       24.10       23.91      6.93 o 
  -4   0  13       87.49       76.95      9.72 o 
  -3   0  13       15.41        7.89      8.12 o 
  -2   0  13      115.18       87.33      9.06 o 
  -1   0  13       18.62       21.13      5.87 o 
   0   0  13       15.60       19.89      5.09 o 
   1   0  13       87.04       90.39      4.22 o 
   2   0  13       13.26        9.40      3.64 o 
   3   0  13       24.27       24.70      3.51 o 
   4   0  13       73.17       73.22      5.57 o 
   5   0  13       27.50       28.83      5.84 o 
   6   0  13       11.39        8.47      6.65 o 
  -4   1  13        1.62       -0.18      1.16 o 
  -3   1  13        0.07        3.62      8.79 o 
  -2   1  13       19.24       16.97      7.16 o 
  -1   1  13       27.99       36.91      4.62 o 
   0   1  13      411.28      409.12      8.99 o 
   1   1  13       98.37       82.64      4.57 o 
   2   1  13      255.73      247.01      5.94 o 
   3   1  13      146.55      153.35      4.94 o 
   4   1  13       26.07       25.09      4.89 o 
   5   1  13       64.69       65.23      5.93 o 
   6   1  13       15.57       13.61      6.26 o 
   7   1  13        1.20        2.39      5.47 o 
  -4   2  13       33.88       28.34     11.09 o 
  -3   2  13      172.34      172.58      7.54 o 
  -2   2  13      163.36      163.47      6.98 o 
  -1   2  13        0.35        3.34      5.22 o 
   0   2  13      743.42      738.96     12.11 o 
   1   2  13       18.83       18.17      5.71 o 
   2   2  13       19.15       17.02      3.20 o 
   3   2  13     1013.16     1041.33     14.34 o 
   4   2  13       88.74       91.20      4.05 o 
   5   2  13      558.31      590.00     12.08 o 
   6   2  13      310.24      320.16     17.03 o 
   7   2  13       80.35       70.14      6.16 o 
   8   2  13       58.82       64.76      7.51 o 
  -3   3  13      223.07      271.98      9.34 o 
  -2   3  13        2.91        4.64      4.39 o 
  -1   3  13        4.48        5.94      3.75 o 
   0   3  13       48.52       54.44      4.78 o 
   1   3  13        9.68        7.09      3.48 o 
   2   3  13      110.73      109.83      5.74 o 
   3   3  13      424.08      443.15      7.29 o 
   4   3  13      166.74      194.14     11.47 o 
   5   3  13      312.00      300.63     13.74 o 
   6   3  13      223.32      219.89     12.73 o 
   7   3  13      105.67      110.68      6.44 o 
   8   3  13        3.15        4.93      8.49 o 
  -3   4  13        8.82       10.36      4.38 o 
  -2   4  13       12.38       13.26      3.98 o 
  -1   4  13       59.85       54.54      3.68 o 
   0   4  13        5.05        7.80      2.77 o 
   1   4  13      162.03      165.05      6.00 o 
   2   4  13       42.47       42.67      4.00 o 
   3   4  13        6.43        1.36     19.46 o 
   4   4  13     1221.31     1260.31     11.77 o 
   5   4  13      115.45      107.82      9.85 o 
   6   4  13      142.61      134.75     10.71 o 
   7   4  13      155.27      161.56     10.96 o 
   8   4  13        2.65        0.90      3.32 o 
  -2   5  13        1.98        6.43      4.07 o 
  -1   5  13       94.09       95.77      4.46 o 
   0   5  13      706.01      714.40      9.12 o 
   1   5  13        0.06        0.78      1.98 o 
   2   5  13      104.20      108.93      4.43 o 
   3   5  13      136.46      133.69      5.65 o 
   4   5  13        2.36        1.03      1.68 o 
   5   5  13       96.62       90.71      4.19 o 
   6   5  13       19.84       19.62      4.53 o 
   7   5  13        9.01        9.94      4.88 o 
   8   5  13        0.01       -1.41      4.77 o 
  -1   6  13        1.06        5.54      3.71 o 
   0   6  13      236.25      250.97      6.82 o 
   1   6  13      513.11      525.89      8.21 o 
   2   6  13        7.01        8.41      3.15 o 
   3   6  13        4.51        3.76      4.88 o 
   4   6  13       78.48       79.66      7.47 o 
   5   6  13       19.24       16.42      4.55 o 
   6   6  13        2.42        2.79      4.02 o 
   7   6  13       15.76       11.31      5.10 o 
   8   6  13      153.56      162.47     10.14 o 
   0   7  13        3.96        6.68      4.69 o 
   1   7  13      118.09      127.72      4.96 o 
   2   7  13      237.90      249.41      7.06 o 
   3   7  13       48.74       45.12      5.55 o 
   4   7  13        1.03        1.84      5.70 o 
   5   7  13       18.22       14.95      4.72 o 
   6   7  13      420.52      422.81      8.39 o 
   7   7  13      156.46      148.31      6.17 o 
   8   7  13        3.54        0.01      0.93 o 
   1   8  13       21.89       23.26      5.28 o 
   2   8  13        0.53        1.00      3.52 o 
   3   8  13      177.92      179.45      6.54 o 
   4   8  13        0.01        0.00      4.62 o 
   5   8  13       81.83       90.95     11.27 o 
   6   8  13      214.63      217.54     11.05 o 
   7   8  13      126.98      134.92      6.01 o 
   8   8  13      154.89      165.37      6.76 o 
   3   9  13        4.66        3.68      4.56 o 
   4   9  13        6.19        7.72      5.00 o 
   5   9  13      108.66      112.58      7.18 o 
   6   9  13      194.83      196.16      8.34 o 
   7   9  13       13.58       24.23      5.71 o 
  -1  -3  14       22.93       22.95      5.42 o 
   0  -3  14        7.21        7.87      5.15 o 
   1  -3  14       14.14        7.44      5.20 o 
  -2  -2  14        9.47       11.46      6.35 o 
  -1  -2  14      269.52      276.98      7.48 o 
   0  -2  14      137.40      148.95      5.85 o 
   1  -2  14        1.32        1.46      2.23 o 
   2  -2  14       34.35       37.24      5.81 o 
   3  -2  14        1.64        6.02      7.34 o 
  -3  -1  14        3.07        7.49      7.33 o 
  -2  -1  14       46.96       51.75      9.70 o 
  -1  -1  14      163.78      161.76     10.65 o 
   0  -1  14        8.25       15.76      4.44 o 
   1  -1  14       24.26       31.96      4.39 o 
   2  -1  14       85.98       80.26      4.38 o 
   3  -1  14       56.41       69.28      5.63 o 
   4  -1  14        4.36        4.43     11.49 o 
   5  -1  14       43.11       35.50      6.98 o 
  -3   0  14       39.90       35.78      9.18 o 
  -2   0  14       54.66       49.89      7.58 o 
  -1   0  14       36.40       50.88      8.03 o 
   0   0  14       24.10       16.35      6.91 o 
   1   0  14      128.99      134.71      5.01 o 
   2   0  14        0.42        1.40      2.12 o 
   3   0  14       41.99       37.73      5.48 o 
   4   0  14       82.13       87.61      6.35 o 
   5   0  14       11.06        6.49      6.48 o 
   6   0  14       82.48       88.78      7.28 o 
  -3   1  14       28.77       22.49     10.73 o 
  -2   1  14      348.38      355.61     15.20 o 
  -1   1  14       83.28       74.10      8.63 o 
   0   1  14       20.20       21.79      6.19 o 
   1   1  14       41.32       33.66      6.18 o 
   2   1  14        1.19        4.00      4.25 o 
   3   1  14       58.70       56.19      3.75 o 
   4   1  14       51.57       51.40      6.67 o 
   5   1  14      102.93      106.81      6.66 o 
   6   1  14      339.26      360.59     15.20 o 
  -3   2  14       17.81       10.11      9.61 o 
  -2   2  14       12.29       10.35      7.15 o 
  -1   2  14       22.30       28.59      5.42 o 
   0   2  14       36.53       43.13      4.67 o 
   1   2  14       16.96       14.70      5.91 o 
   2   2  14       53.80       56.98      6.54 o 
   3   2  14       13.82       13.19      3.60 o 
   4   2  14      217.81      206.20      9.97 o 
   5   2  14      342.55      365.10     13.76 o 
   6   2  14       10.09       10.47      5.68 o 
   7   2  14       20.76       29.50     10.16 o 
  -2   3  14       43.64       39.87      5.81 o 
  -1   3  14       61.80       75.53     10.08 o 
   0   3  14      131.50      136.76      6.50 o 
   1   3  14       67.83       71.99      4.96 o 
   2   3  14      156.09      163.37      9.28 o 
   3   3  14      287.27      291.02      8.27 o 
   4   3  14       74.21       72.85      3.96 o 
   5   3  14      889.17      877.86     22.34 o 
   6   3  14       73.84       61.46      9.17 o 
   7   3  14       42.05       44.27     10.30 o 
  -2   4  14       95.70      105.53      5.85 o 
  -1   4  14      112.25      124.08      5.78 o 
   0   4  14       66.00       66.19      4.52 o 
   1   4  14      259.00      269.85      6.74 o 
   2   4  14       51.70       55.79      6.79 o 
   4   4  14       16.60       17.83      4.83 o 
   5   4  14        5.12        7.62      6.45 o 
   6   4  14        0.55        1.19      7.16 o 
   7   4  14       14.81        6.33      6.69 o 
   8   4  14       39.83       37.34      8.71 o 
  -1   5  14       22.59       21.14      5.04 o 
   0   5  14      102.16      112.09      5.40 o 
   1   5  14       10.80       14.59      4.16 o 
   2   5  14       69.18       68.65      5.13 o 
   3   5  14       11.85        9.97      6.13 o 
   4   5  14       11.58       12.02      4.73 o 
   5   5  14      102.48       94.72      9.60 o 
   6   5  14       92.61       96.54     10.15 o 
   7   5  14      117.67      147.75     11.34 o 
   8   5  14      127.03      128.42     11.41 o 
  -1   6  14        0.85        3.28      4.13 o 
   0   6  14        0.87        2.44      2.95 o 
   1   6  14       32.66       28.88      3.83 o 
   2   6  14      239.98      235.12      5.63 o 
   3   6  14       64.22       56.54      5.61 o 
   4   6  14       97.50      108.62      8.60 o 
   5   6  14        4.05        2.66      3.50 o 
   6   6  14       36.38       39.93      5.90 o 
   7   6  14      325.33      309.77     14.52 o 
   8   6  14       23.70       13.65     10.79 o 
   0   7  14        3.99        4.29      3.41 o 
   1   7  14        0.86        1.24      2.88 o 
   2   7  14        8.90       11.52      4.34 o 
   3   7  14      390.08      422.17     16.12 o 
   4   7  14       12.23        8.13      7.94 o 
   5   7  14       20.37       22.27      5.53 o 
   6   7  14       75.54       85.65      9.62 o 
   7   7  14       77.23       75.74      6.90 o 
   8   7  14        2.71       -0.63      2.54 o 
   2   8  14      124.01      138.31      6.18 o 
   3   8  14      388.67      408.49      9.32 o 
   4   8  14      175.10      173.27      7.69 o 
   5   8  14        0.02       -0.14      0.69 o 
   6   8  14       42.76       48.67      9.73 o 
   7   8  14       11.25       14.34      5.11 o 
   5   9  14        9.05        6.10      9.15 o 
   1  -2  15        0.18        1.98      2.30 o 
  -1  -1  15       16.59       22.72      8.85 o 
   0  -1  15        7.44        5.13      5.15 o 
   1  -1  15       74.46       80.18      6.53 o 
   2  -1  15        7.77        5.00      6.31 o 
   3  -1  15        0.87        6.61      5.40 o 
  -2   0  15        2.80        5.88      8.01 o 
  -1   0  15        0.25       -3.47     18.74 o 
   0   0  15        2.79        2.22      3.67 o 
   1   0  15       23.05       29.83      5.44 o 
   2   0  15       36.35       34.61      4.41 o 
   3   0  15       10.45       11.63      5.97 o 
   4   0  15       19.58       20.21      6.73 o 
  -2   1  15        0.57        4.66      5.34 o 
  -1   1  15      211.48      198.07     11.87 o 
   0   1  15      120.14      139.04     10.34 o 
   1   1  15       69.66       63.78      8.01 o 
   2   1  15       18.73       15.87      5.88 o 
   3   1  15        0.01        3.57      4.40 o 
   4   1  15       10.16       18.17      5.67 o 
   5   1  15      260.39      257.59      9.63 o 
  -2   2  15       66.76       70.02     10.23 o 
  -1   2  15      126.05      125.92     10.64 o 
   0   2  15      266.97      288.07      8.75 o 
   1   2  15      231.85      205.47     11.11 o 
   2   2  15       40.40       33.85      6.73 o 
   3   2  15        4.59        5.23      4.76 o 
   4   2  15       11.12       12.54      6.56 o 
   5   2  15       24.59       19.73      6.46 o 
   6   2  15        6.26        9.98      6.60 o 
  -2   3  15        4.36       19.93     10.04 o 
  -1   3  15       26.51       29.64      6.41 o 
   0   3  15       25.52       26.58      5.77 o 
   1   3  15      258.47      242.90      8.25 o 
   2   3  15        0.08       -0.02      0.14 o 
   3   3  15       58.03       61.18      5.14 o 
   4   3  15        2.41        1.90      5.99 o 
   5   3  15      217.72      240.95     13.42 o 
   6   3  15       75.01       64.59     10.32 o 
   7   3  15       13.87       20.56      9.04 o 
  -1   4  15        2.62        4.99      3.74 o 
   0   4  15        0.00        2.98      4.06 o 
   1   4  15        3.68        4.08      3.94 o 
   2   4  15       54.88       58.38      7.52 o 
   4   4  15       14.78       13.66      5.31 o 
   5   4  15      354.30      353.97     15.77 o 
   6   4  15      139.17      132.61     11.73 o 
   7   4  15      312.97      333.49     16.55 o 
   0   5  15       64.69       70.15      5.32 o 
   1   5  15      124.70      132.22      5.72 o 
   2   5  15        7.80        9.49      5.86 o 
   3   5  15       13.37       12.38      7.20 o 
   4   5  15       28.36       18.50      5.37 o 
   5   5  15       24.96       27.89      7.77 o 
   6   5  15       21.49       22.75      8.08 o 
   7   5  15      148.61      178.02     12.46 o 
   0   6  15       99.07      102.40      5.71 o 
   1   6  15        5.59        6.22      4.20 o 
   2   6  15       48.82       50.66      4.65 o 
   3   6  15       10.60       15.93      7.63 o 
   4   6  15       64.36       65.28      7.69 o 
   5   6  15       94.15       99.15      9.53 o 
   6   6  15        0.00        3.16     12.65 o 
   7   6  15       35.69       36.49     11.06 o 
   2   7  15       17.49       19.84      5.26 o 
   3   7  15       31.32       33.65      5.71 o 
   4   7  15        3.33       -0.88     11.70 o 
   5   7  15       50.45       46.28      6.15 o 
   6   7  15        8.12        1.74     23.52 o 
   7   7  15        0.48        2.21     12.03 o 
   3   8  15       28.93       29.14      5.50 o 
   4   8  15       17.99       20.36      6.24 o 
   5   8  15      198.37      218.46     11.27 o 
   6   8  15       82.92      105.45     20.87 o 
   0   0  16      209.10      203.64     12.60 o 
   1   0  16       74.42       75.32      7.17 o 
   2   0  16       59.02       58.60      9.15 o 
   3   0  16        1.54        3.51      7.52 o 
   0   1  16       71.20       63.05      8.93 o 
   1   1  16       10.94       12.61      8.28 o 
   2   1  16       67.58       62.66      6.37 o 
   3   1  16       18.72       18.58     10.40 o 
   4   1  16       40.26       40.70      6.48 o 
  -1   2  16        1.40        1.25      3.13 o 
   0   2  16        1.82        3.05      6.59 o 
   1   2  16       11.19       11.16      8.07 o 
   2   2  16       21.09       16.88      6.01 o 
   3   2  16       54.51       57.01      9.80 o 
   4   2  16       44.81       52.06      8.18 o 
   5   2  16       93.07       79.81      6.80 o 
   0   3  16       53.81       72.00      6.30 o 
   1   3  16      253.22      278.99      9.18 o 
   2   3  16      298.00      310.58     13.19 o 
   3   3  16      279.71      299.18     13.45 o 
   4   3  16       80.50       68.44     10.09 o 
   5   3  16       42.22       35.56     10.70 o 
   6   3  16       32.36       34.44      9.87 o 
   0   4  16       71.01       77.27      8.97 o 
   1   4  16       40.92       54.41      6.32 o 
   2   4  16       30.67       38.18      8.58 o 
   4   4  16       73.06       63.82      9.24 o 
   5   4  16       18.01       11.48     11.11 o 
   6   4  16       43.19       50.87     11.14 o 
   1   5  16       17.16       16.28      6.38 o 
   2   5  16       26.47       28.30      6.03 o 
   3   5  16       91.09       94.69      8.76 o 
   4   5  16      123.77      129.07     10.20 o 
   5   5  16       18.72       23.15     10.95 o 
   6   5  16        3.42        5.18      7.07 o 
   2   6  16       10.19        5.10      7.60 o 
   3   6  16       12.28        8.41     11.67 o 
   4   6  16       13.47       16.61      8.19 o 
   5   6  16       28.36       35.75     11.36 o 
   6   6  16      140.61      146.56     12.24 o 
   4   7  16       56.49       65.02      8.68 o 
   5   7  16       67.37       72.03     10.64 o 
   2   2  17      163.67      168.98      7.93 o 
   2   3  17       15.03       11.13      8.89 o 
   3   3  17       25.66       29.31      9.73 o 
   4   3  17       34.29       23.81     11.96 o 
   2   4  17        5.30       11.43     10.43 o 
   3   4  17       29.54       31.16     13.00 o 
   4   4  17       13.59       16.03     11.77 o 
   3   5  17        7.31        2.15     10.28 o 
   4   5  17       18.15       21.57     12.77 o 
                                                 
